# Supplementary material for: Extensive Comparative Genomic Analysis of Enterococcus faecalis and Enterococcus faecium Reveals a Direct Association between the Absence of CRISPR–Cas Systems, the Presence of Anti-Endonuclease (ardA) and the Acquisition of Vancomycin Resistance in E. faecium
Source: Microorganisms. 2021 May 21;9(6):1118. doi: 10.3390/microorganisms9061118 (PMC8224324; doi:10.3390/microorganisms9061118)
Supplement: Supplementary file 1 [file microorganisms-09-01118-s001.zip]

Archive with 5 entries (3 files):
- microorganisms-1211750-supplementary/
- microorganisms-1211750-supplementary/supplementary_files/
- microorganisms-1211750-supplementary/supplementary_files/Supplementary files.pdf
- microorganisms-1211750-supplementary/supplementary_files/Supplementary Table S1.xlsx
- microorganisms-1211750-supplementary/supplementary_files/Supplementary Table S2.xlsx
