# Supplementary material for: Extensive Comparative Genomic Analysis of Enterococcus faecalis and Enterococcus faecium Reveals a Direct Association between the Absence of CRISPR–Cas Systems, the Presence of Anti-Endonuclease (ardA) and the Acquisition of Vancomycin Resistance in E. faecium
Source: Microorganisms. 2021 May 21;9(6):1118. doi: 10.3390/microorganisms9061118 (PMC8224324; doi:10.3390/microorganisms9061118)
Supplement: Supplementary file 1 [file microorganisms-09-01118-s001.zip › microorganisms-1211750-supplementary/supplementary_files/Supplementary Table S1.xlsx]

## Sheet: Supplementatry_data_list_faecal
Species	Strains	BioProject	Assembly	Size (Mb)	Number of CDS	Accession numbers
Enterococcus faecalis	SCAID PHRX1-2018	PRJNA555137	GCA_007632055.1	2.69582	2438	NZ_CP041877.1/CP041877.1
Enterococcus faecalis	4928STDY7071365	PRJEB22252	GCA_902159085.1	2.69828	2470	CABGID01
Enterococcus faecalis EnGen0424	EnGen0424	PRJNA217027	GCA_000519905.1	2.72258	2483	JAID01
Enterococcus faecalis	CU0714	PRJNA320400	GCA_001639005.2	3.03973	2878	LXID01
Enterococcus faecalis	1CID1	PRJNA523601	GCA_017642395.1	2.93652	2754	SIXL01
Enterococcus faecalis	412_EFLS	PRJNA267549	GCA_001056625.1	3.07533	2885	JVID01
Enterococcus faecalis	17RL2-14	PRJNA609650	GCA_015230925.1	2.87802	2671	JAAOLR01
Enterococcus faecalis	18RL1-45	PRJNA609650	GCA_015230915.1	2.80466	2590	JAAOLT01
Enterococcus faecalis ARO1/DG	ARO1/DG	PRJNA395129	GCA_002814115.1	2.87875	2660	NZ_CP022488.1/CP022488.1
Enterococcus faecalis	CVM N48037F	PRJNA292669	GCA_004332015.1	3.15114	2900	NZ_CP028720.1/CP028720.1
Enterococcus faecalis	EN273	PRJNA422750	GCA_004125765.1	3.0254	2784	PJWG01
Enterococcus faecalis	EN888	PRJNA422750	GCA_004125585.1	2.87193	2689	PJWI01
Enterococcus faecalis	EN695	PRJNA422750	GCA_004125715.1	2.93145	2763	PJWQ01
Enterococcus faecalis	EN688	PRJNA422750	GCA_004126175.1	2.88015	2706	PJWR01
Enterococcus faecalis	EN685	PRJNA422750	GCA_004125925.1	2.9559	2766	PJWS01
Enterococcus faecalis	EN649	PRJNA422750	GCA_004125935.1	2.90361	2702	PJWT01
Enterococcus faecalis	EN534	PRJNA422750	GCA_004125955.1	2.9914	2817	PJWV01
Enterococcus faecalis	EN533	PRJNA422750	GCA_004125945.1	2.95212	2780	PJWW01
Enterococcus faecalis	EN531	PRJNA422750	GCA_004126025.1	2.9282	2741	PJWX01
Enterococcus faecalis	EN391b	PRJNA422750	GCA_004126235.1	2.7103	2492	PJWZ01
Enterococcus faecalis	EN36	PRJNA422750	GCA_004126015.1	2.99212	2744	PJXC01
Enterococcus faecalis	EN363	PRJNA422750	GCA_004126285.1	3.02746	2793	PJXD01
Enterococcus faecalis	EN359	PRJNA422750	GCA_004126035.1	2.7083	2490	PJXE01
Enterococcus faecalis	EN258	PRJNA422750	GCA_004126065.1	2.99198	2735	PJXG01
Enterococcus faecalis	EN209	PRJNA422750	GCA_004126335.1	2.99163	2735	PJXK01
Enterococcus faecalis	EN182	PRJNA422750	GCA_004126135.1	2.99197	2741	PJXN01
Enterococcus faecalis	CVM N60271F	PRJNA292669	GCA_002944015.1	2.96596	2755	PTTX01
Enterococcus faecalis	CVM N59841F	PRJNA292669	GCA_002944755.1	3.04809	2825	PTUN01
Enterococcus faecalis	CVM N59836F	PRJNA292669	GCA_002944875.1	2.84116	2608	PTUR01
Enterococcus faecalis	CVM N59959F	PRJNA292669	GCA_002944275.1	2.83351	2626	PTVB01
Enterococcus faecalis	CVM N59936F	PRJNA292669	GCA_002945015.1	3.27821	3090	PTVE01
Enterococcus faecalis	CVM N59896F	PRJNA292669	GCA_002945065.1	3.01933	2856	PTVI01
Enterococcus faecalis	CVM N59860F	PRJNA292669	GCA_002945295.1	3.00653	2856	PTVP01
Enterococcus faecalis	CVM N59847F	PRJNA292669	GCA_002945315.1	3.19691	3008	PTVQ01
Enterococcus faecalis	CVM N59646F	PRJNA292669	GCA_002944805.1	3.01627	2781	PTVZ01
Enterococcus faecalis	CVM N59600F	PRJNA292669	GCA_002943885.1	2.83603	2652	PTWA01
Enterococcus faecalis	CVM N59592F	PRJNA292669	GCA_002943875.1	3.06482	2899	PTWC01
Enterococcus faecalis	CVM N59591F	PRJNA292669	GCA_002945535.1	2.74413	2562	PTWD01
Enterococcus faecalis	CVM N59555F	PRJNA292669	GCA_002945555.1	3.05052	2901	PTWI01
Enterococcus faecalis	CVM N59544F	PRJNA292669	GCA_002946275.1	3.17852	2985	PTWM01
Enterococcus faecalis	CVM N59505F	PRJNA292669	GCA_002945775.1	2.97516	2822	PTWT01
Enterococcus faecalis	CVM N59491F	PRJNA292669	GCA_002945875.1	3.01606	2764	PTWX01
Enterococcus faecalis	CVM N59462F	PRJNA292669	GCA_002945975.1	2.95606	2728	PTXB01
Enterococcus faecalis	CVM N59458F	PRJNA292669	GCA_002946015.1	2.92506	2720	PTXC01
Enterococcus faecalis	CVM N59455F	PRJNA292669	GCA_002946075.1	3.13326	2895	PTXE01
Enterococcus faecalis	CVM N59420F	PRJNA292669	GCA_002946155.1	2.85286	2648	PTXI01
Enterococcus faecalis	CVM N53434	PRJNA292665	GCA_002948495.1	2.84026	2608	PTYM01
Enterococcus faecalis	CVM N53661	PRJNA292665	GCA_002948335.1	2.90193	2703	PTYY01
Enterococcus faecalis	CVM N55113	PRJNA292665	GCA_002947695.1	2.92304	2717	PUAJ01
Enterococcus faecalis	CVM N55119	PRJNA292665	GCA_002947635.1	2.83639	2646	PUAK01
Enterococcus faecalis	VV9	PRJNA476469	GCA_005234665.1	2.86972	2680	QPTU01
Enterococcus faecalis	VV8	PRJNA476469	GCA_005234685.1	2.83144	2638	QPTV01
Enterococcus faecalis	VV5	PRJNA476469	GCA_005236055.1	2.97453	2807	QPTX01
Enterococcus faecalis	VV14	PRJNA476469	GCA_005234675.1	2.87481	2686	QPTZ01
Enterococcus faecalis	VV10	PRJNA476469	GCA_005234735.1	2.8807	2696	QPUB01
Enterococcus faecalis	TV9	PRJNA476469	GCA_005236035.1	2.90124	2733	QPUC01
Enterococcus faecalis	TV7	PRJNA476469	GCA_005234765.1	2.84209	2657	QPUJ01
Enterococcus faecalis	TV70	PRJNA476469	GCA_005237155.1	2.97048	2808	QPUQ01
Enterococcus faecalis	TV5	PRJNA476469	GCA_005236265.1	2.90484	2726	QPUR01
Enterococcus faecalis	TV46	PRJNA476469	GCA_005237335.1	2.93874	2764	QPVC01
Enterococcus faecalis	TV3	PRJNA476469	GCA_005237405.1	2.86814	2679	QPVI01
Enterococcus faecalis	TV33	PRJNA476469	GCA_005237435.1	2.9597	2801	QPVJ01
Enterococcus faecalis	TV32	PRJNA476469	GCA_005236425.1	2.90041	2711	QPVK01
Enterococcus faecalis	TV30	PRJNA476469	GCA_005237455.1	2.85348	2668	QPVL01
Enterococcus faecalis	TV2	PRJNA476469	GCA_005236415.1	2.88089	2695	QPVM01
Enterococcus faecalis	TV29	PRJNA476469	GCA_005237495.1	2.88853	2703	QPVN01
Enterococcus faecalis	TV28	PRJNA476469	GCA_005237505.1	2.88168	2694	QPVO01
Enterococcus faecalis	TV19	PRJNA476469	GCA_005236475.1	2.88006	2692	QPVR01
Enterococcus faecalis	TV163	PRJNA476469	GCA_005237565.1	2.86367	2680	QPVT01
Enterococcus faecalis	TV154	PRJNA476469	GCA_005237575.1	2.88104	2697	QPVW01
Enterococcus faecalis	TV148	PRJNA476469	GCA_005237605.1	2.85669	2650	QPVY01
Enterococcus faecalis	TV147	PRJNA476469	GCA_005237655.1	2.8585	2656	QPVZ01
Enterococcus faecalis	TV13	PRJNA476469	GCA_005237635.1	2.91011	2733	QPWA01
Enterococcus faecalis	TV135	PRJNA476469	GCA_005236535.1	2.82998	2637	QPWE01
Enterococcus faecalis	TV126	PRJNA476469	GCA_005236595.1	2.90034	2716	QPWG01
Enterococcus faecalis	TV121	PRJNA476469	GCA_005236615.1	2.83054	2634	QPWJ01
Enterococcus faecalis	TV112	PRJNA476469	GCA_005237765.1	2.89959	2713	QPWL01
Enterococcus faecalis	TV106	PRJNA476469	GCA_005237795.1	2.79614	2595	QPWO01
Enterococcus faecalis	TV105	PRJNA476469	GCA_005237845.1	2.80819	2608	QPWP01
Enterococcus faecalis	TV103	PRJNA476469	GCA_005237855.1	2.83119	2642	QPWR01
Enterococcus faecalis	TV102	PRJNA476469	GCA_005236635.1	2.80947	2605	QPWS01
Enterococcus faecalis	IV30	PRJNA476469	GCA_005237895.1	2.8808	2693	QPWT01
Enterococcus faecalis	IV23	PRJNA476469	GCA_005236695.1	2.86978	2686	QPWV01
Enterococcus faecalis	IV22	PRJNA476469	GCA_005236705.1	2.88082	2688	QPWW01
Enterococcus faecalis	IV18	PRJNA476469	GCA_005237915.1	2.88706	2710	QPWX01
Enterococcus faecalis	IV12	PRJNA476469	GCA_005236755.1	2.82385	2623	QPWY01
Enterococcus faecalis	EF13-4-31	PRJNA476469	GCA_005237925.1	2.8801	2682	QPWZ01
Enterococcus faecalis	EF13-2-12	PRJNA476469	GCA_005237955.1	2.82732	2624	QPXA01
Enterococcus faecalis	5D-62	PRJNA476469	GCA_005237965.1	2.85598	2673	QPXB01
Enterococcus faecalis	5A-9	PRJNA476469	GCA_005237985.1	2.80876	2617	QPXC01
Enterococcus faecalis	5A-8	PRJNA476469	GCA_005236775.1	2.80897	2617	QPXD01
Enterococcus faecalis	5A-7	PRJNA476469	GCA_005238025.1	2.80814	2613	QPXE01
Enterococcus faecalis	5A-6	PRJNA476469	GCA_005236765.1	2.80782	2620	QPXF01
Enterococcus faecalis	5A-5	PRJNA476469	GCA_005236795.1	2.80935	2616	QPXG01
Enterococcus faecalis	5A-4	PRJNA476469	GCA_005238065.1	2.80842	2621	QPXH01
Enterococcus faecalis	5A-2	PRJNA476469	GCA_005238055.1	2.80928	2618	QPXI01
Enterococcus faecalis	5A-20	PRJNA476469	GCA_005238075.1	2.8993	2705	QPXJ01
Enterococcus faecalis	5A-1	PRJNA476469	GCA_005236835.1	2.80886	2616	QPXK01
Enterococcus faecalis	5A-19	PRJNA476469	GCA_005236855.1	2.80839	2618	QPXL01
Enterococcus faecalis	5A-18	PRJNA476469	GCA_005238115.1	2.80898	2619	QPXM01
Enterococcus faecalis	5A-16	PRJNA476469	GCA_005238105.1	2.80893	2615	QPXN01
Enterococcus faecalis	5A-15	PRJNA476469	GCA_005238165.1	2.80763	2615	QPXO01
Enterococcus faecalis	5A-13	PRJNA476469	GCA_005238155.1	2.80954	2618	QPXP01
Enterococcus faecalis	5A-12	PRJNA476469	GCA_005238175.1	2.89962	2704	QPXQ01
Enterococcus faecalis	13-9-88	PRJNA476469	GCA_005238215.1	2.88274	2677	QPXR01
Enterococcus faecalis	13-9-86	PRJNA476469	GCA_005238195.1	2.87848	2677	QPXS01
Enterococcus faecalis	13-9-85	PRJNA476469	GCA_005236845.1	2.88156	2676	QPXT01
Enterococcus faecalis	13-8-72	PRJNA476469	GCA_005238255.1	2.82862	2623	QPXU01
Enterococcus faecalis	13-7-61	PRJNA476469	GCA_005236885.1	2.88172	2680	QPXV01
Enterococcus faecalis	13-5-45	PRJNA476469	GCA_005238235.1	2.82949	2628	QPXW01
Enterococcus faecalis	13-4VP	PRJNA476469	GCA_005236865.1	2.87925	2678	QPXX01
Enterococcus faecalis	13-4-35	PRJNA476469	GCA_005238245.1	2.8808	2676	QPXY01
Enterococcus faecalis	13-4-33	PRJNA476469	GCA_005238325.1	2.8822	2682	QPXZ01
Enterococcus faecalis	13-4-32	PRJNA476469	GCA_005238315.1	2.88228	2677	QPYA01
Enterococcus faecalis	13-2VP	PRJNA476469	GCA_005238355.1	2.87985	2678	QPYB01
Enterococcus faecalis	41324	PRJNA476469	GCA_005238345.1	2.82955	2624	QPYC01
Enterococcus faecalis	41322	PRJNA476469	GCA_005238685.1	2.91752	2725	QPYD01
Enterococcus faecalis	41321	PRJNA476469	GCA_005236915.1	2.88028	2674	QPYE01
Enterococcus faecalis	41318	PRJNA476469	GCA_005238705.1	2.88181	2681	QPYF01
Enterococcus faecalis	13-1VP	PRJNA476469	GCA_005238695.1	2.87833	2673	QPYG01
Enterococcus faecalis	41284	PRJNA476469	GCA_005238715.1	2.87921	2677	QPYH01
Enterococcus faecalis	41283	PRJNA476469	GCA_005236965.1	2.82615	2618	QPYI01
Enterococcus faecalis	13-10-98	PRJNA476469	GCA_005236945.1	2.86677	2666	QPYJ01
Enterococcus faecalis	13-10-96	PRJNA476469	GCA_005238335.1	2.88278	2678	QPYK01
Enterococcus faecalis	41282	PRJNA476469	GCA_005238415.1	2.8365	2632	QPYL01
Enterococcus faecalis	41281	PRJNA476469	GCA_005236975.1	2.88034	2676	QPYM01
Enterococcus faecalis	41280	PRJNA476469	GCA_005238435.1	2.87808	2674	QPYN01
Enterococcus faecalis	41279	PRJNA476469	GCA_005238775.1	2.88075	2674	QPYO01
Enterococcus faecalis	13-06-51	PRJNA476469	GCA_005238425.1	2.8832	2683	QPYP01
Enterococcus faecalis	41122	PRJNA476469	GCA_005236985.1	2.88104	2679	QPYS01
Enterococcus faecalis	12-7-68	PRJNA476469	GCA_005238455.1	2.88548	2676	QPYU01
Enterococcus faecalis	40995	PRJNA476469	GCA_005238795.1	2.88993	2690	QPYY01
Enterococcus faecalis	12-1VP	PRJNA476469	GCA_005237015.1	2.78574	2590	QPYZ01
Enterococcus faecalis	40988	PRJNA476469	GCA_005238535.1	2.88908	2683	QPZA01
Enterococcus faecalis	11-7A	PRJNA476469	GCA_005238525.1	2.87931	2673	QPZC01
Enterococcus faecalis	11-3A	PRJNA476469	GCA_005238845.1	2.87979	2681	QPZD01
Enterococcus faecalis	10-6A	PRJNA476469	GCA_005238585.1	2.81052	2611	QPZF01
Enterococcus faecalis	10-6-50	PRJNA476469	GCA_005237075.1	2.80998	2609	QPZG01
Enterococcus faecalis	10-6-46	PRJNA476469	GCA_005237085.1	2.81069	2612	QPZH01
Enterococcus faecalis	10-6-41	PRJNA476469	GCA_005238605.1	2.81181	2606	QPZI01
Enterococcus faecalis	40226	PRJNA476469	GCA_005237095.1	2.81286	2608	QPZK01
Enterococcus faecalis	40221	PRJNA476469	GCA_005238615.1	2.80917	2614	QPZL01
Enterococcus faecalis	10-1A	PRJNA476469	GCA_005237145.1	2.81095	2612	QPZM01
Enterococcus faecalis	40187	PRJNA476469	GCA_005238635.1	2.81027	2607	QPZN01
Enterococcus faecalis	40183	PRJNA476469	GCA_005238885.1	2.80987	2607	QPZO01
Enterococcus faecalis	40182	PRJNA476469	GCA_005238895.1	2.81136	2611	QPZP01
Enterococcus faecalis	40180	PRJNA476469	GCA_005238935.1	2.81126	2615	QPZQ01
Enterococcus faecalis	40179	PRJNA476469	GCA_005238955.1	2.81066	2608	QPZR01
Enterococcus faecalis	Ca-2	PRJNA503970	GCA_003996795.1	3.04166	2891	RJJO01
Enterococcus faecalis	Ca-18	PRJNA503970	GCA_003996775.1	3.05927	2864	RJJP01
Enterococcus faecalis FL2	FL2	PRJNA219184	GCA_000648015.1	2.66569	2506	AYKK01
Enterococcus faecalis GA2	GA2	PRJNA219185	GCA_000648035.1	2.67756	2495	AYKL01
Enterococcus faecalis MN16	MN16	PRJNA219190	GCA_000648115.1	2.83359	2632	AYKM01
Enterococcus faecalis MTmid8	MTmid8	PRJNA219192	GCA_000648135.1	2.69046	2488	AYKU01
Enterococcus faecalis MD6	MD6	PRJNA219189	GCA_000648095.1	2.73319	2549	AYLN01
Enterococcus faecalis AZ19	AZ19	PRJNA207078	GCA_000647995.1	2.93529	2773	AYLU01
Enterococcus faecalis GAN13	GAN13	PRJNA219186	GCA_000648055.1	2.84692	2660	AYLV01
Enterococcus faecalis KS19	KS19	PRJNA219188	GCA_000648075.1	2.74034	2556	AYND01
Enterococcus faecalis MTUP9	MTUP9	PRJNA219191	GCA_000648155.1	2.9734	2748	AYOJ01
Enterococcus faecalis NJ44	NJ44	PRJNA219193	GCA_000648175.1	2.91373	2738	AYOK01
Enterococcus faecalis NY9	NY9	PRJNA219194	GCA_000648195.1	2.98386	2799	AYOL01
Enterococcus faecalis	13D2-63	PRJNA609650	GCA_015230095.1	2.82522	2631	JAAMRT01
Enterococcus faecalis	3A2-2	PRJNA609650	GCA_015230455.1	2.67322	2439	JAAMSK01
Enterococcus faecalis	U84_9	PRJNA609064	GCA_015208105.1	2.90262	2701	JAANZC01
Enterococcus faecalis	INF127_10	PRJNA609064	GCA_015208155.1	2.9486	2750	JAANZF01
Enterococcus faecalis	D139_11	PRJNA609064	GCA_015208245.1	2.64871	2439	JAANZK01
Enterococcus faecalis	D21_6	PRJNA609064	GCA_015208325.1	2.99163	2799	JAANZO01
Enterococcus faecalis	INF133_11	PRJNA609064	GCA_015208345.1	3.20212	2938	JAANZP01
Enterococcus faecalis	20D1-63	PRJNA609650	GCA_015230885.1	2.92081	2681	JAAOLU01
Enterococcus faecalis	20B1-9	PRJNA609650	GCA_015230875.1	2.9208	2681	JAAOLV01
Enterococcus faecalis	SW_0367	PRJNA604849	GCA_013248585.1	2.86889	2614	JABTDG01
Enterococcus faecalis	WW_0063J	PRJNA604849	GCA_013248705.1	3.01903	2771	JABTDH01
Enterococcus faecalis	WW_0147A	PRJNA604849	GCA_013248645.1	2.98428	2708	JABTDI01
Enterococcus faecalis	WW_0145C	PRJNA604849	GCA_013248605.1	2.697	2399	JABTDJ01
Enterococcus faecalis	WW_0152K	PRJNA604849	GCA_013248625.1	2.75453	2492	JABTDK01
Enterococcus faecalis	WW_0081I	PRJNA604849	GCA_013248655.1	2.70262	2416	JABTDL01
Enterococcus faecalis	IIFCSG-B3	PRJNA645454	GCA_013449935.1	2.9214	2736	JACDPD01
Enterococcus faecalis	IIF2SG-B4	PRJNA645454	GCA_013449925.1	2.92017	2737	JACDPE01
Enterococcus faecalis	IIF3SG-B2	PRJNA645454	GCA_013449975.1	2.94678	2714	JACDPF01
Enterococcus faecalis	IIF4SG-B3	PRJNA645454	GCA_013449915.1	2.90774	2728	JACDPG01
Enterococcus faecalis	IIF4SG-B5	PRJNA645454	GCA_013449895.1	2.89793	2654	JACDPH01
Enterococcus faecalis	IIF5SG-B2	PRJNA645454	GCA_013449865.1	2.92347	2669	JACDPI01
Enterococcus faecalis	IIF6SG-B1	PRJNA645454	GCA_013449785.1	2.89756	2719	JACDPJ01
Enterococcus faecalis	IIF6SG-B2	PRJNA645454	GCA_013449775.1	2.93072	2738	JACDPK01
Enterococcus faecalis	IIF6SG-B4	PRJNA645454	GCA_013449815.1	2.89762	2653	JACDPL01
Enterococcus faecalis	IIF7SG-B2	PRJNA645454	GCA_013450115.1	2.94658	2714	JACDPM01
Enterococcus faecalis	IIF7SG-B3	PRJNA645454	GCA_013450075.1	2.89814	2719	JACDPN01
Enterococcus faecalis	IIF8SG-B1	PRJNA645454	GCA_013450015.1	2.94677	2652	JACDPO01
Enterococcus faecalis	IIF8SG-B2	PRJNA645454	GCA_013450125.1	2.92049	2737	JACDPP01
Enterococcus faecalis	IIF8SG-B3	PRJNA645454	GCA_013450055.1	2.946	2713	JACDPQ01
Enterococcus faecalis	Efs33	PRJNA646859	GCA_014854875.1	2.96367	2774	JACEEW01
Enterococcus faecalis	AS003	PRJNA648426	GCA_014174385.1	2.97673	2805	JACJUJ01
Enterococcus faecalis	F102	PRJNA670832	GCA_015234285.1	2.89082	2692	JADGMO01
Enterococcus faecalis	HS5152	PRJNA359372	GCA_002106875.1	2.74809	2545	MSQI01
Enterococcus faecalis	HS5302	PRJNA359372	GCA_002106915.1	2.74895	2546	MSQJ01
Enterococcus faecalis	S12	PRJNA380190	GCA_002110425.1	3.00079	2800	NBDR01
Enterococcus faecalis	12_Tun	PRJNA386958	GCA_002220885.1	3.00916	2780	NHNF01
Enterococcus faecalis	SGAir0397	PRJNA388547	GCA_005484525.1	2.69671	2425	NZ_CP039434.1/CP039434.1
Enterococcus faecalis	CVM N60268F	PRJNA292669	GCA_002944055.1	2.96381	2747	PTTZ01
Enterococcus faecalis	CVM N60114F	PRJNA292669	GCA_002944295.1	2.97596	2791	PTUE01
Enterococcus faecalis	CVM N60027F	PRJNA292669	GCA_002943975.1	2.78249	2557	PTUY01
Enterococcus faecalis	CVM N59910F	PRJNA292669	GCA_002944985.1	3.00372	2793	PTVF01
Enterococcus faecalis	CVM N60392F	PRJNA292669	GCA_002945435.1	2.86104	2693	PTVU01
Enterococcus faecalis	CVM N59550F	PRJNA292669	GCA_002945625.1	2.95705	2729	PTWK01
Enterococcus faecalis	CVM N59509F	PRJNA292669	GCA_002945715.1	2.9659	2749	PTWR01
Enterococcus faecalis	APC 3825	PRJNA521309	GCA_009897865.1	3.02631	2757	SHGD01
Enterococcus faecalis	CECT 7121	PRJNA523127	GCA_004306085.1	2.9016	2699	SIJP01
Enterococcus faecalis	ES-13	PRJNA529699	GCA_009659905.1	2.77027	2500	SZVH01
Enterococcus faecalis	44411	PRJNA559576	GCA_009830535.1	3.12674	2944	VWNL01
Enterococcus faecalis	44508	PRJNA559576	GCA_009830565.1	2.94598	2781	VWNM01
Enterococcus faecalis	44263	PRJNA559576	GCA_009830585.1	2.99323	2783	VWNN01
Enterococcus faecalis	44507	PRJNA559576	GCA_009830615.1	2.94641	2788	VWNO01
Enterococcus faecalis	44308	PRJNA559576	GCA_009830635.1	3.065	2897	VWNP01
Enterococcus faecalis	27-3C	PRJNA559576	GCA_009830655.1	3.01286	2807	VWNQ01
Enterococcus faecalis	44322	PRJNA559576	GCA_009830525.1	2.89735	2701	VWOF01
Enterococcus faecalis	W41	PRJNA524668	GCA_009735285.1	2.69298	2401	WMFU01
Enterococcus faecalis	B139	PRJNA524668	GCA_009734615.1	2.72036	2433	WMFV01
Enterococcus faecalis	W314	PRJNA524668	GCA_009735275.1	2.72143	2457	WMFW01
Enterococcus faecalis	C34	PRJNA524668	GCA_009735255.1	2.73109	2482	WMFX01
Enterococcus faecalis	R95	PRJNA524668	GCA_009735235.1	2.76113	2467	WMFY01
Enterococcus faecalis	W350	PRJNA524668	GCA_009735195.1	2.7898	2453	WMGA01
Enterococcus faecalis	R76	PRJNA524668	GCA_009735165.1	2.79976	2551	WMGB01
Enterococcus faecalis	C106	PRJNA524668	GCA_009734665.1	2.81768	2524	WMGC01
Enterococcus faecalis	B48	PRJNA524668	GCA_009735155.1	2.84728	2574	WMGD01
Enterococcus faecalis	B168	PRJNA524668	GCA_009735135.1	2.83421	2558	WMGE01
Enterococcus faecalis	W191	PRJNA524668	GCA_009734605.1	2.83974	2598	WMGF01
Enterococcus faecalis	W460	PRJNA524668	GCA_009735115.1	2.84819	2598	WMGG01
Enterococcus faecalis	H120S2	PRJNA524668	GCA_009735075.1	2.85252	2575	WMGH01
Enterococcus faecalis	C33	PRJNA524668	GCA_009735085.1	2.86059	2557	WMGI01
Enterococcus faecalis	R378	PRJNA524668	GCA_009735055.1	2.90624	2672	WMGL01
Enterococcus faecalis	W75	PRJNA524668	GCA_009734995.1	2.93105	2691	WMGM01
Enterococcus faecalis	B6	PRJNA524668	GCA_009734535.1	2.92548	2653	WMGN01
Enterococcus faecalis	R395	PRJNA524668	GCA_009734935.1	2.95124	2660	WMGP01
Enterococcus faecalis	W195	PRJNA524668	GCA_009734895.1	2.97079	2689	WMGS01
Enterococcus faecalis	H114S2	PRJNA524668	GCA_009734505.1	2.97998	2698	WMGT01
Enterococcus faecalis	C379	PRJNA524668	GCA_009734545.1	3.00437	2742	WMGU01
Enterococcus faecalis	R61	PRJNA524668	GCA_009734865.1	3.06586	2824	WMGV01
Enterococcus faecalis	B150	PRJNA524668	GCA_009734835.1	3.01212	2770	WMGY01
Enterococcus faecalis	W37	PRJNA524668	GCA_009734525.1	3.1184	2888	WMHA01
Enterococcus faecalis EnGen0075	19116	PRJNA85641	GCA_000390685.1	2.95449	2736	AIIT01
Enterococcus faecalis EnGen0073	2924	PRJNA85645	GCA_000390725.1	2.97081	2748	AIIV01
Enterococcus faecalis 10244	10244	PRJNA198772	GCA_000438765.1	3.11229		NZ_ASWX01000006.1/ASWX01000006.1
Enterococcus faecalis	3012STDY6205730	PRJEB6403	GCA_900683485.1	3.24889	2908	CAACXS01
Enterococcus faecalis	3012STDY6244128	PRJEB6403	GCA_900683495.1	2.97592	2721	CAACXT01
Enterococcus faecalis	3012STDY6246399	PRJEB6403	GCA_900683515.1	3.10322	2813	CAACXV01
Enterococcus faecalis	3012STDY6331024	PRJEB6403	GCA_900683585.1	2.79478	2543	CAACYC01
Enterococcus faecalis	NCTC8734	PRJEB6403	GCA_901543485.1	2.99073	2740	CABEIN01
Enterococcus faecalis	NCTC8729	PRJEB6403	GCA_901543445.1	2.9001	2718	CABEIO01
Enterococcus faecalis	NCTC8727	PRJEB6403	GCA_901543465.1	2.9079	2671	CABEIP01
Enterococcus faecalis	SCPM-O-B-8955 (D161)	PRJNA269675	GCA_012935435.1	2.84541	2669	JABCAB01
Enterococcus faecalis	N13-0225	PRJNA641855	GCA_013383835.1	2.67802	2429	JABZFJ01
Enterococcus faecalis	IIF2*SW-B2	PRJNA645454	GCA_013449955.1	2.914	2732	JACDPC01
Enterococcus faecalis	EFs17-1	PRJNA656209	GCA_014212225.1	3.1254	2879	JACKWH01
Enterococcus faecalis	EFs116-2	PRJNA656209	GCA_014212215.1	2.77456	2533	JACKWI01
Enterococcus faecalis	EFs117-1	PRJNA656209	GCA_014212115.1	2.85684	2636	JACKWJ01
Enterococcus faecalis	MA2	PRJNA257021	GCA_000763435.1	2.97906	2799	JPTZ01
Enterococcus faecalis	ATCC 51299	PRJNA264825	GCA_000772515.1	3.23297	3093	JSES01
Enterococcus faecalis	VRE57	PRJNA262826	GCA_003709885.1	3.08805	2922	JTEX01
Enterococcus faecalis	VRE65	PRJNA262826	GCA_003709905.1	3.13208	2991	JTEY01
Enterococcus faecalis	VRE69	PRJNA262826	GCA_003709925.1	3.09795	2946	JTEZ01
Enterococcus faecalis	VRE109	PRJNA262826	GCA_003709965.1	3.09389	2940	JTFB01
Enterococcus faecalis	1	PRJNA267758	GCA_000788175.1	2.76281	2551	JTKS01
Enterococcus faecalis	12	PRJNA268957	GCA_000788155.1	2.89672	2674	JTKT01
Enterococcus faecalis	17	PRJNA268240	GCA_000788185.1	2.78667	2565	JTKU01
Enterococcus faecalis	18	PRJNA268137	GCA_000788235.1	2.88866	2726	JTKV01
Enterococcus faecalis	19	PRJNA267759	GCA_000788165.1	2.96923	2771	JTKW01
Enterococcus faecalis	32	PRJNA268241	GCA_000788255.1	3.03771	2819	JTKX01
Enterococcus faecalis	C42	PRJNA262826	GCA_003711825.1	3.09341	2935	LGBS01
Enterococcus faecalis	C6	PRJNA262826	GCA_003711745.1	3.09487	2940	LGBT01
Enterococcus faecalis	C1	PRJNA262826	GCA_003711785.1	3.0943	2935	LGBU01
Enterococcus faecalis	B42	PRJNA262826	GCA_003711755.1	3.09269	2940	LGBV01
Enterococcus faecalis	B21	PRJNA262826	GCA_003711725.1	3.09316	2940	LGBW01
Enterococcus faecalis	B1	PRJNA262826	GCA_003711675.1	3.09623	2942	LGBX01
Enterococcus faecalis	A42	PRJNA262826	GCA_003711665.1	3.0991	2942	LGBY01
Enterococcus faecalis	A20	PRJNA262826	GCA_003711625.1	3.09836	2938	LGBZ01
Enterococcus faecalis	A1	PRJNA262826	GCA_003711635.1	3.09671	2947	LGCB01
Enterococcus faecalis	16A-post	PRJNA300267	GCA_003056045.1	2.8102	2578	LMBT01
Enterococcus faecalis	ICU1-2c	PRJNA307050	GCA_001594365.1	2.92998	2717	LQAM01
Enterococcus faecalis	DBH18	PRJNA310065	GCA_001563075.1	2.83672	2583	LSFS01
Enterococcus faecalis	F	PRJNA319060	GCA_002006705.1	3.4418	3179	MEGW01
Enterococcus faecalis	ELS8-4	PRJNA359372	GCA_002106905.1	3.07304	2921	MSQH01
Enterococcus faecalis	MGA44-7	PRJNA359372	GCA_002106955.1	2.83849	2696	MSQK01
Enterococcus faecalis	NM15-4	PRJNA359372	GCA_002106975.1	2.76399	2531	MSQL01
Enterococcus faecalis	NM31-3	PRJNA359372	GCA_002106895.1	2.79482	2595	MSQM01
Enterococcus faecalis	QH29-4	PRJNA359372	GCA_002107005.1	2.95794	2764	MSQN01
Enterococcus faecalis	QH9-5	PRJNA359372	GCA_002106995.1	2.8626	2688	MSQO01
Enterococcus faecalis	WZ21-1	PRJNA359372	GCA_002107015.1	2.86286	2683	MSQP01
Enterococcus faecalis	WZ34-2	PRJNA359372	GCA_002107055.1	2.68303	2525	MSQQ01
Enterococcus faecalis	XJ76305	PRJNA359372	GCA_002107085.1	2.90089	2717	MSQR01
Enterococcus faecalis	XM26-4	PRJNA359372	GCA_002107075.1	3.00408	2819	MSQS01
Enterococcus faecalis	YM11-6	PRJNA359372	GCA_002107095.1	2.87412	2682	MSQT01
Enterococcus faecalis	YM39-2	PRJNA359372	GCA_002107125.1	2.92329	2753	MSQU01
Enterococcus faecalis str. Symbioflor 1	Symbioflor 1	PRJEB648	GCA_000317915.1	2.81067	2628	NC_019770.1/HF558530.1
Enterococcus faecalis	FDAARGOS_347	PRJNA231221	GCA_002206315.2	3.17645	2964	NJFO02
Enterococcus faecalis	44.1	PRJNA400682	GCA_002288985.1	3.05545	2872	NSJR01
Enterococcus faecalis	13.1	PRJNA400682	GCA_002289025.1	3.00542	2798	NSJS01
Enterococcus faecalis	EFC 16/09	PRJNA400682	GCA_002289055.1	2.73262	2518	NSJU01
Enterococcus faecalis	LD33	PRJNA316564	GCA_001598635.1	2.80343	2562	NZ_CP014949.1/CP014949.1
Enterococcus faecalis	AMB05	PRJNA324367	GCA_001931845.1	2.7116	2499	NZ_CP015998.1/CP015998.1
Enterococcus faecalis	DD14	PRJNA380227	GCA_002140075.1	2.89337	2689	NZ_CP021161.1/CP021161.1
Enterococcus faecalis	CVM N60443F	PRJNA292669	GCA_004332035.1	2.85375	2558	NZ_CP028724.1/CP028724.1
Enterococcus faecalis	FC	PRJNA445927	GCA_005158025.1	3.18373	2828	NZ_CP028835.1/CP028835.1
Enterococcus faecalis	H25	PRJNA400682	GCA_002289045.2	3.13272	2948	NZ_CP029612.1/CP029612.1
Enterococcus faecalis	FDAARGOS_611	PRJNA231221	GCA_006364815.1	2.84545	2635	NZ_CP041012.1/CP041012.1
Enterococcus faecalis	DM01	PRJNA551907	GCA_006766145.1	2.78597	2573	NZ_CP041344.1/CP041344.1
Enterococcus faecalis	JY32	PRJNA576338	GCA_010103655.1	2.93372	2702	NZ_CP045045.1/CP045045.1
Enterococcus faecalis	C2	PRJEB21503	GCA_900205805.1	2.89661	2695	OANV01
Enterococcus faecalis	C6	PRJEB21503	GCA_900205855.1	3.03644	2798	OANY01
Enterococcus faecalis	C6	PRJEB21503	GCA_900205785.1	3.03641	2788	OANZ01
Enterococcus faecalis	C2	PRJEB21503	GCA_900205835.1	2.89721	2692	OAOA01
Enterococcus faecalis	EN341	PRJNA422750	GCA_004125565.1	2.78227	2587	PJWF01
Enterococcus faecalis	EN893	PRJNA422750	GCA_004125575.1	2.8536	2655	PJWH01
Enterococcus faecalis	EN880	PRJNA422750	GCA_004125635.1	2.81286	2629	PJWJ01
Enterococcus faecalis	EN872	PRJNA422750	GCA_004125775.1	3.25958	3052	PJWK01
Enterococcus faecalis	EN840	PRJNA422750	GCA_004125655.1	3.18658	2920	PJWL01
Enterococcus faecalis	EN836	PRJNA422750	GCA_004125665.1	2.99062	2825	PJWM01
Enterococcus faecalis	EN810	PRJNA422750	GCA_004125675.1	2.95818	2793	PJWN01
Enterococcus faecalis	EN782	PRJNA422750	GCA_004125695.1	2.92339	2743	PJWO01
Enterococcus faecalis	EN768	PRJNA422750	GCA_004125915.1	2.98812	2811	PJWP01
Enterococcus faecalis	EN596	PRJNA422750	GCA_004126225.1	3.15532	2930	PJWU01
Enterococcus faecalis	EN412	PRJNA422750	GCA_004126215.1	2.94466	2785	PJWY01
Enterococcus faecalis	EN388	PRJNA422750	GCA_004126045.1	3.19671	2945	PJXA01
Enterococcus faecalis	EN377	PRJNA422750	GCA_004126245.1	2.93641	2789	PJXB01
Enterococcus faecalis	EN32	PRJNA422750	GCA_004126315.1	3.05308	2837	PJXF01
Enterococcus faecalis	EN24	PRJNA422750	GCA_004126865.1	2.76312	2557	PJXH01
Enterococcus faecalis	EN242	PRJNA422750	GCA_004126325.1	3.15728	2899	PJXI01
Enterococcus faecalis	EN215	PRJNA422750	GCA_004126125.1	2.90977	2748	PJXJ01
Enterococcus faecalis	EN208	PRJNA422750	GCA_004126365.1	3.09056	2881	PJXL01
Enterococcus faecalis	EN19	PRJNA422750	GCA_004126115.1	3.19593	2946	PJXM01
Enterococcus faecalis	EN167	PRJNA422750	GCA_004126155.1	3.08636	2835	PJXO01
Enterococcus faecalis	EN788	PRJNA422750	GCA_004120275.1	3.18596	2925	PKMN01
Enterococcus faecalis	EN741	PRJNA422750	GCA_004120285.1	3.03042	2873	PKMO01
Enterococcus faecalis	EN667	PRJNA422750	GCA_004120295.1	3.09653	2880	PKMP01
Enterococcus faecalis	EN579	PRJNA422750	GCA_004120305.1	2.87042	2680	PKMQ01
Enterococcus faecalis	EN28	PRJNA422750	GCA_004120315.1	3.23071	3029	PKMR01
Enterococcus faecalis	CVM N60280F	PRJNA292669	GCA_002944065.1	2.74156	2516	PTTW01
Enterococcus faecalis	CVM N60100F	PRJNA292669	GCA_002944395.1	2.68182	2440	PTUF01
Enterococcus faecalis	CVM N60063F	PRJNA292669	GCA_002944475.1	2.87264	2650	PTUG01
Enterococcus faecalis	CVM N59689F	PRJNA292669	GCA_002944575.1	2.99269	2791	PTUJ01
Enterococcus faecalis	CVM N59609F	PRJNA292669	GCA_002944555.1	2.9214	2691	PTUK01
Enterococcus faecalis	CVM N59611F	PRJNA292669	GCA_002944635.1	3.03147	2821	PTUL01
Enterococcus faecalis	CVM N59845F	PRJNA292669	GCA_002944655.1	2.75372	2567	PTUM01
Enterococcus faecalis	CVM N60034F	PRJNA292669	GCA_002943945.1	2.84673	2615	PTUX01
Enterococcus faecalis	CVM N59963F	PRJNA292669	GCA_002944255.1	2.82156	2656	PTVA01
Enterococcus faecalis	CVM N59862F	PRJNA292669	GCA_002945275.1	3.01723	2774	PTVO01
Enterococcus faecalis	CVM N59599F	PRJNA292669	GCA_002943935.1	2.92873	2747	PTWB01
Enterococcus faecalis	CVM N59584F	PRJNA292669	GCA_002945595.1	2.80686	2573	PTWF01
Enterococcus faecalis	CVM N59554F	PRJNA292669	GCA_002945655.1	2.75835	2512	PTWJ01
Enterococcus faecalis	CVM N59508F	PRJNA292669	GCA_002945735.1	2.69589	2468	PTWS01
Enterococcus faecalis	CVM N59466F	PRJNA292669	GCA_002945915.1	3.08289	2916	PTXA01
Enterococcus faecalis	CVM N59457F	PRJNA292669	GCA_002945995.1	2.80623	2608	PTXD01
Enterococcus faecalis	CVM N59454F	PRJNA292669	GCA_002946095.1	3.11386	2922	PTXF01
Enterococcus faecalis	CVM N59409F	PRJNA292669	GCA_002946215.1	2.79357	2590	PTXJ01
Enterococcus faecalis	CVM N59606F	PRJNA292669	GCA_002946235.1	2.79369	2605	PTXK01
Enterococcus faecalis	CVM N52729	PRJNA292665	GCA_002948775.1	2.78823	2584	PTXY01
Enterococcus faecalis	CVM N52734	PRJNA292665	GCA_002948735.1	2.86311	2680	PTYA01
Enterococcus faecalis	CVM N52755	PRJNA292665	GCA_002949275.1	2.95619	2773	PTYC01
Enterococcus faecalis	CVM N52773	PRJNA292665	GCA_002949225.1	3.01747	2789	PTYE01
Enterococcus faecalis	CVM N52789	PRJNA292665	GCA_002948635.1	2.93421	2763	PTYG01
Enterococcus faecalis	CVM N53405	PRJNA292665	GCA_002948555.1	3.04616	2892	PTYJ01
Enterococcus faecalis	CVM N53418	PRJNA292665	GCA_002948535.1	3.00707	2805	PTYK01
Enterococcus faecalis	CVM N53420	PRJNA292665	GCA_002948515.1	2.86693	2673	PTYL01
Enterococcus faecalis	CVM N53453	PRJNA292665	GCA_002948455.1	2.85278	2636	PTYO01
Enterococcus faecalis	CVM N53457	PRJNA292665	GCA_002948435.1	3.06713	2871	PTYP01
Enterococcus faecalis	CVM N53476	PRJNA292665	GCA_002949195.1	2.82918	2610	PTYQ01
Enterococcus faecalis	CVM N53519	PRJNA292665	GCA_002949155.1	2.8432	2651	PTYS01
Enterococcus faecalis	CVM N53761	PRJNA292665	GCA_002948275.1	2.82255	2585	PTZA01
Enterococcus faecalis	CVM N53766	PRJNA292665	GCA_002948315.1	3.01836	2776	PTZB01
Enterococcus faecalis	CVM N54097	PRJNA292665	GCA_002949015.1	2.84385	2680	PTZG01
Enterococcus faecalis	CVM N54118	PRJNA292665	GCA_002948195.1	2.92883	2761	PTZI01
Enterococcus faecalis	CVM N54121	PRJNA292665	GCA_002948975.1	2.92856	2762	PTZJ01
Enterococcus faecalis	CVM N54156	PRJNA292665	GCA_002948095.1	2.84031	2609	PTZN01
Enterococcus faecalis	CVM N54548	PRJNA292665	GCA_002948035.1	2.68593	2466	PTZS01
Enterococcus faecalis	CVM N54553	PRJNA292665	GCA_002947985.1	2.83329	2651	PTZV01
Enterococcus faecalis	CVM N54564	PRJNA292665	GCA_002947935.1	2.79651	2586	PTZX01
Enterococcus faecalis	CVM N54574	PRJNA292665	GCA_002948855.1	2.92319	2724	PTZZ01
Enterococcus faecalis	CVM N54576	PRJNA292665	GCA_002947875.1	3.07328	2898	PUAA01
Enterococcus faecalis	CVM N54588	PRJNA292665	GCA_002947835.1	2.89703	2745	PUAB01
Enterococcus faecalis	CVM N54595	PRJNA292665	GCA_002947815.1	3.05338	2870	PUAC01
Enterococcus faecalis	CVM N54676	PRJNA292665	GCA_002948815.1	3.25474	3070	PUAF01
Enterococcus faecalis	CVM N55106	PRJNA292665	GCA_002947715.1	3.14669	2937	PUAI01
Enterococcus faecalis	CVM N55181	PRJNA292665	GCA_002947595.1	2.96422	2773	PUAL01
Enterococcus faecalis	CVM N55185	PRJNA292665	GCA_002947645.1	2.89114	2746	PUAM01
Enterococcus faecalis	CVM N55240	PRJNA292665	GCA_002947555.1	2.92339	2749	PUAO01
Enterococcus faecalis	CVM N55265	PRJNA292665	GCA_002947435.1	2.69991	2478	PUAQ01
Enterococcus faecalis	CVM N55268	PRJNA292665	GCA_002947395.1	2.78741	2584	PUAR01
Enterococcus faecalis	CVM N55338	PRJNA292665	GCA_002947275.1	2.91554	2732	PUAX01
Enterococcus faecalis	CVM N55706	PRJNA292665	GCA_002947205.1	2.99242	2811	PUAZ01
Enterococcus faecalis	CVM N55724	PRJNA292665	GCA_002947195.1	3.01367	2842	PUBA01
Enterococcus faecalis	CVM N55725	PRJNA292665	GCA_002947175.1	2.73669	2534	PUBB01
Enterococcus faecalis	CVM N55753	PRJNA292665	GCA_002947455.1	2.73711	2531	PUBD01
Enterococcus faecalis	CVM N52724	PRJNA292665	GCA_002946795.1	2.81224	2648	PUBE01
Enterococcus faecalis	CVM N52662	PRJNA292665	GCA_002946755.1	2.77598	2563	PUBH01
Enterococcus faecalis	CVM N52648	PRJNA292665	GCA_002946875.1	2.98999	2799	PUBK01
Enterococcus faecalis	CVM N52623	PRJNA292665	GCA_002946975.1	2.7188	2485	PUBO01
Enterococcus faecalis	CVM N52587	PRJNA292665	GCA_002947015.1	2.74631	2541	PUBP01
Enterococcus faecalis	CVM N52564	PRJNA292665	GCA_002947055.1	2.92847	2719	PUBQ01
Enterococcus faecalis	CVM N52469	PRJNA292665	GCA_002947075.1	2.98821	2823	PUBR01
Enterococcus faecalis	CVM N52467	PRJNA292665	GCA_002947085.1	2.67697	2486	PUBS01
Enterococcus faecalis	TV4	PRJNA436464	GCA_009913815.1	2.94325	2640	PVOO01
Enterococcus faecalis	BSEF-36	PRJNA445693	GCA_013265875.1	3.29156	3196	QAWN01
Enterococcus faecalis	BSEF-27	PRJNA445693	GCA_013265935.1	2.9935	2853	QAWP01
Enterococcus faecalis	BSEF-24	PRJNA445693	GCA_013265975.1	2.89832	2738	QAWR01
Enterococcus faecalis	10938	PRJNA478627	GCA_003962835.1	3.07204	2872	QNGI01
Enterococcus faecalis	13484	PRJNA478627	GCA_003962585.1	2.91822	2710	QNGN01
Enterococcus faecalis	19910	PRJNA478627	GCA_003962555.1	3.07695	2872	QNGV01
Enterococcus faecalis	ARL04-506	PRJNA476469	GCA_005235765.1	2.87016	2694	QPTE01
Enterococcus faecalis	728T	PRJNA517381	GCA_004168075.1	3.2789	3063	SEWT01
Enterococcus faecalis	712T	PRJNA517381	GCA_004168065.1	2.98214	2829	SEWU01
Enterococcus faecalis	612T	PRJNA517381	GCA_004168115.1	2.94459	2731	SEWV01
Enterococcus faecalis	EV-14	PRJNA529699	GCA_009659875.1	2.86841	2612	SZVC01
Enterococcus faecalis	NCTC775	PRJEB6403	GCA_900447895.1	2.82851	2660	UARR01
Enterococcus faecalis	NCTC10927	PRJEB6403	GCA_900447825.1	2.95214	2752	UFXY01
Enterococcus faecalis	NCTC370	PRJEB6403	GCA_900447745.1	2.96702	2701	UGIE01
Enterococcus faecalis	NCTC12697	PRJEB6403	GCA_900447845.1	3.06211	2836	UGII01
Enterococcus faecalis	NCTC13763	PRJEB6403	GCA_900447725.1	2.99317	2816	UGIJ01
Enterococcus faecalis	NCTC8175	PRJEB6403	GCA_900447765.1	2.99273	2795	UGIM01
Enterococcus faecalis	NCTC13705	PRJEB6403	GCA_900447775.1	2.95971	2785	UGIR01
Enterococcus faecalis	NCTC8131	PRJEB6403	GCA_900448285.1	2.91551	2671	UGIU01
Enterococcus faecalis	NCTC2705	PRJEB6403	GCA_900447885.1	3.0266	2758	UGIW01
Enterococcus faecalis	NCTC8176	PRJEB6403	GCA_900447705.1	2.98977	2773	UGJC01
Enterococcus faecalis	697T	PRJNA517381	GCA_006335085.1	2.97324	2814	VDMY01
Enterococcus faecalis	W97	PRJNA541552	GCA_006541435.1	3.05017	2819	VHQO01
Enterococcus faecalis	W84	PRJNA541552	GCA_006541885.1	3.01822	2731	VHQP01
Enterococcus faecalis	W19	PRJNA541552	GCA_006541875.1	2.957	2703	VHQQ01
Enterococcus faecalis	W133	PRJNA541552	GCA_006541445.1	2.94492	2875	VHQT01
Enterococcus faecalis	W100	PRJNA541552	GCA_006541515.1	2.96145	2683	VHQU01
Enterococcus faecalis	R7	PRJNA541552	GCA_006541595.1	2.91192	2651	VHQV01
Enterococcus faecalis	R5E	PRJNA541552	GCA_006541525.1	2.93449	2657	VHQW01
Enterococcus faecalis	R53	PRJNA541552	GCA_006541655.1	3.03098	2801	VHQX01
Enterococcus faecalis	R52	PRJNA541552	GCA_006541795.1	3.0467	2855	VHQY01
Enterococcus faecalis	R51	PRJNA541552	GCA_006541855.1	3.00528	2687	VHQZ01
Enterococcus faecalis	R50	PRJNA541552	GCA_006541785.1	2.9768	2751	VHRA01
Enterococcus faecalis	R49	PRJNA541552	GCA_006541715.1	3.02911	2869	VHRC01
Enterococcus faecalis	R43E	PRJNA541552	GCA_006541085.1	2.83392	2588	VHRD01
Enterococcus faecalis	R37	PRJNA541552	GCA_006541775.1	2.92986	2718	VHRE01
Enterococcus faecalis	R30	PRJNA541552	GCA_006541705.1	2.6471	2393	VHRF01
Enterococcus faecalis	R29	PRJNA541552	GCA_006541545.1	2.91145	2700	VHRG01
Enterococcus faecalis	R20	PRJNA541552	GCA_006541155.1	2.9852	2724	VHRI01
Enterococcus faecalis	H96E	PRJNA541552	GCA_006541255.1	2.84719	2610	VHRK01
Enterococcus faecalis	H74	PRJNA541552	GCA_006541115.1	2.73386	2448	VHRL01
Enterococcus faecalis	H44	PRJNA541552	GCA_006541185.1	2.81692	2617	VHRM01
Enterococcus faecalis	H4	PRJNA541552	GCA_006541805.1	2.99688	2821	VHRN01
Enterococcus faecalis	H22	PRJNA541552	GCA_006541095.1	2.78654	2548	VHRO01
Enterococcus faecalis	H136	PRJNA541552	GCA_006541265.1	3.0528	2831	VHRP01
Enterococcus faecalis	H102	PRJNA541552	GCA_006541755.1	2.83074	2654	VHRS01
Enterococcus faecalis	G85	PRJNA541552	GCA_006541465.1	2.87612	2619	VHRT01
Enterococcus faecalis	G81	PRJNA541552	GCA_006541905.1	2.83593	2579	VHRU01
Enterococcus faecalis	G69E	PRJNA541552	GCA_006541355.1	2.95938	2743	VHRV01
Enterococcus faecalis	G42	PRJNA541552	GCA_006541405.1	2.87225	2685	VHRW01
Enterococcus faecalis	G149	PRJNA541552	GCA_006541345.1	2.99447	2759	VHRX01
Enterococcus faecalis	G138E	PRJNA541552	GCA_006541335.1	3.01696	2790	VHRY01
Enterococcus faecalis	G127E	PRJNA541552	GCA_006541295.1	3.05302	2826	VHRZ01
Enterococcus faecalis	G109	PRJNA541552	GCA_006541225.1	2.85333	2601	VHSA01
Enterococcus faecalis	C146	PRJNA541552	GCA_006541305.1	2.69769	2419	VHSB01
Enterococcus faecalis	C144	PRJNA541552	GCA_006541075.1	2.69749	2481	VHSC01
Enterococcus faecalis	C138	PRJNA541552	GCA_006541395.1	2.69519	2425	VHSD01
Enterococcus faecalis	C112	PRJNA541552	GCA_006541215.1	2.98815	2718	VHSE01
Enterococcus faecalis	OB15	PRJNA557324	GCA_008079175.1	2.91216	2769	VOLU01
Enterococcus faecalis	121NS	PRJNA559576	GCA_009830775.1	2.79476	2545	VWNW01
Enterococcus faecalis	192NC	PRJNA559576	GCA_009830815.1	3.05794	2864	VWNY01
Enterococcus faecalis	233NC	PRJNA559576	GCA_009830875.1	2.79536	2546	VWOA01
Enterococcus faecalis	VA37-4	PRJNA604905	GCA_011029165.1	2.77163	2559	JAAJBH01
Enterococcus faecalis EnGen0248	SF19	PRJNA88885	GCA_000394295.1	3.1999	2980	AJBH01
Enterococcus faecalis	VA02-2	PRJNA604905	GCA_011029175.1	2.81744	2558	JAAJBI01
Enterococcus faecalis EnGen0252	SF1592	PRJNA88887	GCA_000394315.1	3.22673	3027	AJBI01
Enterococcus faecalis MA1	MA1	PRJNA182207	GCA_000524625.1	2.96214	2783	ANMP01
Enterococcus faecalis 918	918	PRJNA205838	GCA_000690925.1	3.31812	3212	AVNY01
Enterococcus faecalis BM4539	BM4539	PRJNA216996	GCA_000479085.1	3.06681	2801	AXOH01
Enterococcus faecalis	4928STDY7071317	PRJEB22252	GCA_902158815.1	3.00438	2818	CABGHJ01
Enterococcus faecalis	4928STDY7071200	PRJEB22252	GCA_902158875.1	3.06945	2875	CABGHK01
Enterococcus faecalis	4928STDY7071311	PRJEB22252	GCA_902158855.1	2.93022	2737	CABGHL01
Enterococcus faecalis	4928STDY7071226	PRJEB22252	GCA_902158945.1	2.9889	2786	CABGHM01
Enterococcus faecalis	4928STDY7071196	PRJEB22252	GCA_902158885.1	3.1029	2922	CABGHN01
Enterococcus faecalis	4928STDY7071217	PRJEB22252	GCA_902158895.1	3.01443	2786	CABGHP01
Enterococcus faecalis	4928STDY7071220	PRJEB22252	GCA_902158925.1	2.97365	2763	CABGHQ01
Enterococcus faecalis	4928STDY7071222	PRJEB22252	GCA_902158825.1	2.98182	2793	CABGHR01
Enterococcus faecalis	4928STDY7071205	PRJEB22252	GCA_902158795.1	3.04913	2924	CABGHS01
Enterococcus faecalis	4928STDY7071304	PRJEB22252	GCA_902158775.1	2.90192	2686	CABGHT01
Enterococcus faecalis	4928STDY7071204	PRJEB22252	GCA_902158955.1	3.06469	2891	CABGHU01
Enterococcus faecalis	4928STDY7071211	PRJEB22252	GCA_902158935.1	2.83851	2650	CABGHV01
Enterococcus faecalis	4928STDY7071218	PRJEB22252	GCA_902158905.1	2.98681	2768	CABGHW01
Enterococcus faecalis	4928STDY7071319	PRJEB22252	GCA_902158765.1	3.00496	2813	CABGHX01
Enterococcus faecalis	4928STDY7071365	PRJEB22252	GCA_902159085.1	2.69828	2470	CABGID01
Enterococcus faecalis	4928STDY7071324	PRJEB22252	GCA_902159005.1	3.17166	2937	CABGIH01
Enterococcus faecalis	4928STDY7071343	PRJEB22252	GCA_902159055.1	2.99605	2829	CABGIK01
Enterococcus faecalis	4928STDY7071351	PRJEB22252	GCA_902158995.1	3.06267	2886	CABGIL01
Enterococcus faecalis	4928STDY7071349	PRJEB22252	GCA_902158985.1	2.94311	2719	CABGIN01
Enterococcus faecalis	4928STDY7071376	PRJEB22252	GCA_902159115.1	3.02531	2806	CABGIS01
Enterococcus faecalis	4928STDY7071374	PRJEB22252	GCA_902159125.1	3.02467	2811	CABGIT01
Enterococcus faecalis	4928STDY7071375	PRJEB22252	GCA_902159135.1	3.02476	2812	CABGIU01
Enterococcus faecalis	4928STDY7071372	PRJEB22252	GCA_902159155.1	2.96629	2703	CABGIV01
Enterococcus faecalis	4928STDY7071384	PRJEB22252	GCA_902159145.1	3.01384	2812	CABGIW01
Enterococcus faecalis	4928STDY7071438	PRJEB22252	GCA_902159185.1	3.05618	2838	CABGJA01
Enterococcus faecalis	4928STDY7071471	PRJEB22252	GCA_902159175.1	2.88627	2670	CABGJF01
Enterococcus faecalis	4928STDY7071437	PRJEB22252	GCA_902159165.1	3.05433	2844	CABGJG01
Enterococcus faecalis	4928STDY7071445	PRJEB22252	GCA_902159255.1	2.91337	2699	CABGJH01
Enterococcus faecalis	4928STDY7071474	PRJEB22252	GCA_902159275.1	3.25258	3101	CABGJI01
Enterococcus faecalis	4928STDY7071504	PRJEB22252	GCA_902159295.1	2.95065	2769	CABGJJ01
Enterococcus faecalis	4928STDY7071503	PRJEB22252	GCA_902159315.1	3.0424	2917	CABGJL01
Enterococcus faecalis	4928STDY7071559	PRJEB22252	GCA_902159435.1	3.00209	2812	CABGJQ01
Enterococcus faecalis	4928STDY7071617	PRJEB22252	GCA_902159335.1	2.85168	2642	CABGJR01
Enterococcus faecalis	4928STDY7071574	PRJEB22252	GCA_902159395.1	3.04306	2819	CABGJT01
Enterococcus faecalis	4928STDY7071548	PRJEB22252	GCA_902159445.1	2.99399	2774	CABGJV01
Enterococcus faecalis	4928STDY7071581	PRJEB22252	GCA_902159455.1	3.13216	2971	CABGJX01
Enterococcus faecalis	4928STDY7071644	PRJEB22252	GCA_902159405.1	2.96519	2742	CABGJY01
Enterococcus faecalis	4928STDY7071637	PRJEB22252	GCA_902159465.1	2.9299	2752	CABGKB01
Enterococcus faecalis	4928STDY7071663	PRJEB22252	GCA_902159495.1	2.86966	2668	CABGKE01
Enterococcus faecalis	4928STDY7071313	PRJEB22252	GCA_902159565.1	2.86447	2651	CABGKJ01
Enterococcus faecalis	4928STDY7071312	PRJEB22252	GCA_902159545.1	3.17757	2981	CABGKL01
Enterococcus faecalis	4928STDY7071308	PRJEB22252	GCA_902159645.1	3.00364	2795	CABGKS01
Enterococcus faecalis	4928STDY7071323	PRJEB22252	GCA_902159695.1	3.03899	2859	CABGKW01
Enterococcus faecalis	4928STDY7071329	PRJEB22252	GCA_902159705.1	2.92359	2704	CABGKY01
Enterococcus faecalis	4928STDY7071321	PRJEB22252	GCA_902159685.1	3.03059	2823	CABGKZ01
Enterococcus faecalis	4928STDY7071346	PRJEB22252	GCA_902159735.1	2.95006	2743	CABGLC01
Enterococcus faecalis	4928STDY7071330	PRJEB22252	GCA_902159755.1	2.95995	2756	CABGLE01
Enterococcus faecalis	4928STDY7071338	PRJEB22252	GCA_902159825.1	2.96029	2694	CABGLG01
Enterococcus faecalis	4928STDY7071347	PRJEB22252	GCA_902159835.1	2.94146	2716	CABGLM01
Enterococcus faecalis	4928STDY7071348	PRJEB22252	GCA_902159855.1	2.9405	2715	CABGLN01
Enterococcus faecalis	4928STDY7071336	PRJEB22252	GCA_902159845.1	2.96337	2701	CABGLO01
Enterococcus faecalis	4928STDY7071366	PRJEB22252	GCA_902159895.1	2.69736	2471	CABGLP01
Enterococcus faecalis	4928STDY7071364	PRJEB22252	GCA_902159915.1	2.70099	2476	CABGLS01
Enterococcus faecalis	4928STDY7071350	PRJEB22252	GCA_902159885.1	2.95411	2740	CABGLU01
Enterococcus faecalis	4928STDY7071368	PRJEB22252	GCA_902159945.1	2.69793	2470	CABGLW01
Enterococcus faecalis	4928STDY7071367	PRJEB22252	GCA_902160035.1	2.70245	2476	CABGLX01
Enterococcus faecalis	4928STDY7071379	PRJEB22252	GCA_902159965.1	3.04667	2867	CABGLY01
Enterococcus faecalis	4928STDY7071377	PRJEB22252	GCA_902160025.1	3.05057	2864	CABGLZ01
Enterococcus faecalis	4928STDY7071380	PRJEB22252	GCA_902160005.1	2.74437	2513	CABGMA01
Enterococcus faecalis	4928STDY7071369	PRJEB22252	GCA_902159935.1	3.00703	2778	CABGMB01
Enterococcus faecalis	4928STDY7071383	PRJEB22252	GCA_902159985.1	2.94389	2728	CABGMC01
Enterococcus faecalis	4928STDY7071382	PRJEB22252	GCA_902160045.1	2.96063	2694	CABGMD01
Enterococcus faecalis	4928STDY7071381	PRJEB22252	GCA_902159955.1	2.95934	2694	CABGME01
Enterococcus faecalis	4928STDY7071378	PRJEB22252	GCA_902159995.1	3.05173	2868	CABGMF01
Enterococcus faecalis	4928STDY7071370	PRJEB22252	GCA_902160015.1	2.93673	2682	CABGMG01
Enterococcus faecalis	4928STDY7071371	PRJEB22252	GCA_902159975.1	2.93778	2685	CABGMH01
Enterococcus faecalis	4928STDY7071393	PRJEB22252	GCA_902160085.1	2.93849	2737	CABGMJ01
Enterococcus faecalis	4928STDY7071391	PRJEB22252	GCA_902160105.1	2.94072	2735	CABGMM01
Enterococcus faecalis	4928STDY7071394	PRJEB22252	GCA_902160125.1	3.26522	3090	CABGMN01
Enterococcus faecalis	4928STDY7071392	PRJEB22252	GCA_902160075.1	2.93933	2739	CABGMP01
Enterococcus faecalis	4928STDY7071400	PRJEB22252	GCA_902160165.1	2.93069	2729	CABGMR01
Enterococcus faecalis	4928STDY7071398	PRJEB22252	GCA_902160135.1	2.99622	2799	CABGMT01
Enterococcus faecalis	4928STDY7071395	PRJEB22252	GCA_902160185.1	3.27028	3101	CABGMW01
Enterococcus faecalis	4928STDY7071399	PRJEB22252	GCA_902160235.1	2.99596	2801	CABGNA01
Enterococcus faecalis	4928STDY7071409	PRJEB22252	GCA_902160285.1	3.00679	2776	CABGNC01
Enterococcus faecalis	4928STDY7071410	PRJEB22252	GCA_902160295.1	3.00625	2785	CABGNI01
Enterococcus faecalis	4928STDY7071431	PRJEB22252	GCA_902160495.1	2.95261	2782	CABGNX01
Enterococcus faecalis	4928STDY7071440	PRJEB22252	GCA_902160455.1	2.86447	2649	CABGNZ01
Enterococcus faecalis	4928STDY7071439	PRJEB22252	GCA_902160505.1	2.86758	2652	CABGOA01
Enterococcus faecalis	4928STDY7071435	PRJEB22252	GCA_902160465.1	3.17844	2980	CABGOB01
Enterococcus faecalis	4928STDY7071442	PRJEB22252	GCA_902160615.1	2.86457	2650	CABGOE01
Enterococcus faecalis	4928STDY7071450	PRJEB22252	GCA_902160575.1	3.07973	2861	CABGOF01
Enterococcus faecalis	4928STDY7071451	PRJEB22252	GCA_902160565.1	3.07953	2860	CABGOG01
Enterococcus faecalis	4928STDY7071441	PRJEB22252	GCA_902160595.1	2.86676	2651	CABGOI01
Enterococcus faecalis	4928STDY7071444	PRJEB22252	GCA_902160545.1	2.86482	2650	CABGOJ01
Enterococcus faecalis	4928STDY7071446	PRJEB22252	GCA_902160555.1	3.11869	2891	CABGOM01
Enterococcus faecalis	4928STDY7071443	PRJEB22252	GCA_902160535.1	2.86553	2652	CABGON01
Enterococcus faecalis	4928STDY7071452	PRJEB22252	GCA_902160655.1	3.07788	2860	CABGOQ01
Enterococcus faecalis	4928STDY7071481	PRJEB22252	GCA_902160805.1	2.844	2658	CABGPB01
Enterococcus faecalis	4928STDY7071476	PRJEB22252	GCA_902160795.1	3.00136	2794	CABGPC01
Enterococcus faecalis	4928STDY7071480	PRJEB22252	GCA_902160815.1	2.83638	2657	CABGPD01
Enterococcus faecalis	4928STDY7071475	PRJEB22252	GCA_902160825.1	3.00293	2791	CABGPF01
Enterococcus faecalis	4928STDY7071472	PRJEB22252	GCA_902160835.1	3.30645	3166	CABGPH01
Enterococcus faecalis	4928STDY7071473	PRJEB22252	GCA_902160785.1	3.25603	3106	CABGPI01
Enterococcus faecalis	4928STDY7071496	PRJEB22252	GCA_902160965.1	3.00758	2784	CABGPV01
Enterococcus faecalis	4928STDY7071497	PRJEB22252	GCA_902160975.1	3.16916	2936	CABGPX01
Enterococcus faecalis	4928STDY7071495	PRJEB22252	GCA_902160985.1	3.00679	2784	CABGPZ01
Enterococcus faecalis	4928STDY7071513	PRJEB22252	GCA_902161085.1	3.26506	3087	CABGQE01
Enterococcus faecalis	4928STDY7071516	PRJEB22252	GCA_902161125.1	3.00881	2780	CABGQH01
Enterococcus faecalis	4928STDY7071517	PRJEB22252	GCA_902161145.1	2.79437	2581	CABGQL01
Enterococcus faecalis	4928STDY7071518	PRJEB22252	GCA_902161115.1	2.79323	2581	CABGQM01
Enterococcus faecalis	4928STDY7071502	PRJEB22252	GCA_902161095.1	3.01796	2828	CABGQQ01
Enterococcus faecalis	4928STDY7071501	PRJEB22252	GCA_902161045.1	3.01782	2829	CABGQS01
Enterococcus faecalis	4928STDY7071531	PRJEB22252	GCA_902161275.1	3.02645	2820	CABGQW01
Enterococcus faecalis	4928STDY7071546	PRJEB22252	GCA_902161375.1	2.85258	2632	CABGRD01
Enterococcus faecalis	4928STDY7071544	PRJEB22252	GCA_902161335.1	3.11005	2925	CABGRF01
Enterococcus faecalis	4928STDY7071537	PRJEB22252	GCA_902161385.1	3.25664	3105	CABGRJ01
Enterococcus faecalis	4928STDY7071554	PRJEB22252	GCA_902161475.1	3.02412	2819	CABGRO01
Enterococcus faecalis	4928STDY7071553	PRJEB22252	GCA_902161445.1	2.91737	2718	CABGRP01
Enterococcus faecalis	4928STDY7071552	PRJEB22252	GCA_902161465.1	2.92421	2730	CABGRT01
Enterococcus faecalis	4928STDY7071564	PRJEB22252	GCA_902161515.1	2.83819	2651	CABGRX01
Enterococcus faecalis	4928STDY7071566	PRJEB22252	GCA_902161545.1	3.00792	2796	CABGRZ01
Enterococcus faecalis	4928STDY7071563	PRJEB22252	GCA_902161525.1	2.83669	2653	CABGSA01
Enterococcus faecalis	4928STDY7071565	PRJEB22252	GCA_902161555.1	3.00618	2792	CABGSB01
Enterococcus faecalis	4928STDY7071584	PRJEB22252	GCA_902161565.1	3.0468	2919	CABGSF01
Enterococcus faecalis	4928STDY7071575	PRJEB22252	GCA_902161665.1	3.04303	2819	CABGSG01
Enterococcus faecalis	4928STDY7071582	PRJEB22252	GCA_902161645.1	2.83594	2634	CABGSH01
Enterococcus faecalis	4928STDY7071580	PRJEB22252	GCA_902161595.1	3.13537	2976	CABGSK01
Enterococcus faecalis	4928STDY7071576	PRJEB22252	GCA_902161575.1	3.04357	2821	CABGSN01
Enterococcus faecalis	4928STDY7071586	PRJEB22252	GCA_902161745.1	2.88601	2667	CABGSP01
Enterococcus faecalis	4928STDY7071591	PRJEB22252	GCA_902161695.1	3.17279	3028	CABGST01
Enterococcus faecalis	4928STDY7071592	PRJEB22252	GCA_902161705.1	3.1722	3026	CABGSW01
Enterococcus faecalis	4928STDY7071602	PRJEB22252	GCA_902161785.1	2.80459	2566	CABGSX01
Enterococcus faecalis	4928STDY7071600	PRJEB22252	GCA_902161805.1	3.04123	2846	CABGSY01
Enterococcus faecalis	4928STDY7071599	PRJEB22252	GCA_902161855.1	3.04122	2850	CABGTB01
Enterococcus faecalis	4928STDY7071601	PRJEB22252	GCA_902161865.1	2.94003	2766	CABGTC01
Enterococcus faecalis	4928STDY7071593	PRJEB22252	GCA_902161845.1	2.94678	2699	CABGTD01
Enterococcus faecalis	4928STDY7071604	PRJEB22252	GCA_902161795.1	3.08052	2900	CABGTF01
Enterococcus faecalis	4928STDY7071605	PRJEB22252	GCA_902161825.1	2.92221	2710	CABGTH01
Enterococcus faecalis	4928STDY7071603	PRJEB22252	GCA_902161875.1	3.08	2897	CABGTI01
Enterococcus faecalis	4928STDY7071609	PRJEB22252	GCA_902161895.1	2.90249	2697	CABGTJ01
Enterococcus faecalis	4928STDY7071612	PRJEB22252	GCA_902161915.1	2.90004	2692	CABGTK01
Enterococcus faecalis	4928STDY7071608	PRJEB22252	GCA_902161935.1	2.91913	2717	CABGTL01
Enterococcus faecalis	4928STDY7071607	PRJEB22252	GCA_902161945.1	2.98596	2792	CABGTN01
Enterococcus faecalis	4928STDY7071611	PRJEB22252	GCA_902161905.1	2.90248	2695	CABGTP01
Enterococcus faecalis	4928STDY7071622	PRJEB22252	GCA_902161995.1	2.87189	2651	CABGTR01
Enterococcus faecalis	4928STDY7071616	PRJEB22252	GCA_902162075.1	2.85117	2643	CABGTS01
Enterococcus faecalis	4928STDY7071624	PRJEB22252	GCA_902162025.1	2.97698	2792	CABGTT01
Enterococcus faecalis	4928STDY7071619	PRJEB22252	GCA_902162035.1	3.08099	2876	CABGTU01
Enterococcus faecalis	4928STDY7071626	PRJEB22252	GCA_902161975.1	2.97809	2787	CABGUB01
Enterococcus faecalis	4928STDY7071628	PRJEB22252	GCA_902162095.1	3.09235	2921	CABGUD01
Enterococcus faecalis	4928STDY7071629	PRJEB22252	GCA_902162135.1	2.9622	2724	CABGUE01
Enterococcus faecalis	4928STDY7071634	PRJEB22252	GCA_902162145.1	3.03246	2853	CABGUJ01
Enterococcus faecalis	4928STDY7071661	PRJEB22252	GCA_902162265.1	2.74289	2530	CABGUN01
Enterococcus faecalis	4928STDY7071653	PRJEB22252	GCA_902162335.1	3.05321	2832	CABGUP01
Enterococcus faecalis	4928STDY7071660	PRJEB22252	GCA_902162275.1	3.01489	2831	CABGUQ01
Enterococcus faecalis	4928STDY7071665	PRJEB22252	GCA_902162235.1	3.11399	2856	CABGUR01
Enterococcus faecalis	4928STDY7071667	PRJEB22252	GCA_902162245.1	3.11362	2945	CABGUS01
Enterococcus faecalis	4928STDY7071659	PRJEB22252	GCA_902162285.1	2.98939	2787	CABGUT01
Enterococcus faecalis	4928STDY7071655	PRJEB22252	GCA_902162295.1	3.28477	3103	CABGUW01
Enterococcus faecalis	4928STDY7071658	PRJEB22252	GCA_902162305.1	2.9833	2769	CABGUX01
Enterococcus faecalis	4928STDY7071666	PRJEB22252	GCA_902162345.1	2.99358	2832	CABGVE01
Enterococcus faecalis	4928STDY7071224	PRJEB22252	GCA_902162785.1	2.76019	2593	CABGWV01
Enterococcus faecalis	4928STDY7071227	PRJEB22252	GCA_902162815.1	2.78079	2535	CABGWW01
Enterococcus faecalis	4928STDY7071231	PRJEB22252	GCA_902162825.1	2.95029	2715	CABGWX01
Enterococcus faecalis	4928STDY7071233	PRJEB22252	GCA_902162795.1	3.03516	2853	CABGWY01
Enterococcus faecalis	4928STDY7071221	PRJEB22252	GCA_902162855.1	3.0228	2800	CABGWZ01
Enterococcus faecalis	4928STDY7071228	PRJEB22252	GCA_902162885.1	3.01026	2764	CABGXD01
Enterococcus faecalis	4928STDY7071229	PRJEB22252	GCA_902162865.1	2.78128	2530	CABGXG01
Enterococcus faecalis	4928STDY7071232	PRJEB22252	GCA_902162805.1	3.03666	2846	CABGXH01
Enterococcus faecalis	4928STDY7071237	PRJEB22252	GCA_902162955.1	2.99204	2788	CABGXK01
Enterococcus faecalis	4928STDY7071240	PRJEB22252	GCA_902162945.1	2.87161	2643	CABGXL01
Enterococcus faecalis	4928STDY7071235	PRJEB22252	GCA_902162935.1	2.94618	2726	CABGXM01
Enterococcus faecalis	4928STDY7071234	PRJEB22252	GCA_902162965.1	3.03169	2851	CABGXN01
Enterococcus faecalis	4928STDY7071248	PRJEB22252	GCA_902163035.1	2.98328	2776	CABGXO01
Enterococcus faecalis	4928STDY7071249	PRJEB22252	GCA_902162975.1	2.98253	2776	CABGXP01
Enterococcus faecalis	4928STDY7071250	PRJEB22252	GCA_902163005.1	2.98189	2777	CABGXQ01
Enterococcus faecalis	4928STDY7071242	PRJEB22252	GCA_902163015.1	3.10292	2924	CABGXR01
Enterococcus faecalis	4928STDY7071258	PRJEB22252	GCA_902162995.1	2.9648	2752	CABGXS01
Enterococcus faecalis	4928STDY7071256	PRJEB22252	GCA_902163025.1	3.18584	2949	CABGXT01
Enterococcus faecalis	4928STDY7071252	PRJEB22252	GCA_902162985.1	3.07271	2864	CABGXU01
Enterococcus faecalis	4928STDY7071241	PRJEB22252	GCA_902163045.1	2.87255	2641	CABGXV01
Enterococcus faecalis	4928STDY7071271	PRJEB22252	GCA_902163105.1	3.02394	2870	CABGXW01
Enterococcus faecalis	4928STDY7071270	PRJEB22252	GCA_902163125.1	3.02042	2792	CABGXX01
Enterococcus faecalis	4928STDY7071274	PRJEB22252	GCA_902163085.1	3.03052	2847	CABGXY01
Enterococcus faecalis	4928STDY7071259	PRJEB22252	GCA_902163115.1	3.03824	2852	CABGXZ01
Enterococcus faecalis	4928STDY7071262	PRJEB22252	GCA_902163055.1	3.05398	2867	CABGYA01
Enterococcus faecalis	4928STDY7071272	PRJEB22252	GCA_902163075.1	2.99269	2825	CABGYB01
Enterococcus faecalis	4928STDY7071273	PRJEB22252	GCA_902163065.1	3.02082	2865	CABGYD01
Enterococcus faecalis	4928STDY7071676	PRJEB22252	GCA_902163135.1	3.07157	2902	CABGYE01
Enterococcus faecalis	4928STDY7071275	PRJEB22252	GCA_902163165.1	2.82577	2588	CABGYF01
Enterococcus faecalis	4928STDY7071281	PRJEB22252	GCA_902163155.1	3.06475	2871	CABGYG01
Enterococcus faecalis	4928STDY7071686	PRJEB22252	GCA_902163175.1	3.03534	2854	CABGYK01
Enterococcus faecalis	4928STDY7071687	PRJEB22252	GCA_902163295.1	2.94679	2728	CABGYU01
Enterococcus faecalis	4928STDY7071688	PRJEB22252	GCA_902163265.1	2.94549	2727	CABGYV01
Enterococcus faecalis	4928STDY7071697	PRJEB22252	GCA_902163355.1	2.65892	2431	CABGZA01
Enterococcus faecalis	4928STDY7071698	PRJEB22252	GCA_902163365.1	2.65041	2426	CABGZB01
Enterococcus faecalis	4928STDY7071707	PRJEB22252	GCA_902163415.1	2.85519	2639	CABGZC01
Enterococcus faecalis	4928STDY7071708	PRJEB22252	GCA_902163475.1	2.85694	2640	CABGZG01
Enterococcus faecalis	4928STDY7071705	PRJEB22252	GCA_902163465.1	3.0008	2808	CABGZH01
Enterococcus faecalis	4928STDY7071712	PRJEB22252	GCA_902163505.1	3.00163	2818	CABGZN01
Enterococcus faecalis	4928STDY7071724	PRJEB22252	GCA_902163645.1	2.9405	2732	CABGZW01
Enterococcus faecalis	4928STDY7071719	PRJEB22252	GCA_902163615.1	2.96319	2747	CABGZX01
Enterococcus faecalis	4928STDY7071723	PRJEB22252	GCA_902163585.1	3.06505	2876	CABGZY01
Enterococcus faecalis	4928STDY7071726	PRJEB22252	GCA_902163625.1	3.04451	2917	CABGZZ01
Enterococcus faecalis	4928STDY7071722	PRJEB22252	GCA_902163595.1	2.97703	2762	CABHAA01
Enterococcus faecalis	4928STDY7071729	PRJEB22252	GCA_902163655.1	2.97808	2785	CABHAB01
Enterococcus faecalis	4928STDY7071728	PRJEB22252	GCA_902163635.1	2.85319	2638	CABHAC01
Enterococcus faecalis	4928STDY7071721	PRJEB22252	GCA_902163575.1	2.97865	2762	CABHAD01
Enterococcus faecalis	4928STDY7071720	PRJEB22252	GCA_902163605.1	2.97713	2765	CABHAE01
Enterococcus faecalis	4928STDY7071725	PRJEB22252	GCA_902163665.1	3.05978	2881	CABHAF01
Enterococcus faecalis	4928STDY7071727	PRJEB22252	GCA_902163675.1	2.84867	2632	CABHAG01
Enterococcus faecalis	4928STDY7071730	PRJEB22252	GCA_902163695.1	2.97916	2784	CABHAH01
Enterococcus faecalis	4928STDY7071736	PRJEB22252	GCA_902163725.1	2.98271	2772	CABHAI01
Enterococcus faecalis	4928STDY7071732	PRJEB22252	GCA_902163745.1	2.87185	2640	CABHAJ01
Enterococcus faecalis	4928STDY7071731	PRJEB22252	GCA_902163735.1	2.83715	2650	CABHAK01
Enterococcus faecalis	4928STDY7071733	PRJEB22252	GCA_902163705.1	2.95231	2682	CABHAL01
Enterococcus faecalis	4928STDY7071737	PRJEB22252	GCA_902163685.1	2.8638	2659	CABHAM01
Enterococcus faecalis	4928STDY7071734	PRJEB22252	GCA_902163715.1	2.95307	2675	CABHAN01
Enterococcus faecalis	4928STDY7071740	PRJEB22252	GCA_902163795.1	2.94079	2732	CABHAO01
Enterococcus faecalis	4928STDY7071741	PRJEB22252	GCA_902163775.1	2.99364	2792	CABHAP01
Enterococcus faecalis	4928STDY7071738	PRJEB22252	GCA_902163805.1	3.02038	2808	CABHAQ01
Enterococcus faecalis	4928STDY7071743	PRJEB22252	GCA_902163755.1	2.88394	2663	CABHAR01
Enterococcus faecalis	4928STDY7071742	PRJEB22252	GCA_902163765.1	2.99105	2791	CABHAS01
Enterococcus faecalis	4928STDY7071739	PRJEB22252	GCA_902163785.1	2.94753	2722	CABHAT01
Enterococcus faecalis	4928STDY7071751	PRJEB22252	GCA_902163885.1	2.94735	2683	CABHAU01
Enterococcus faecalis	4928STDY7071757	PRJEB22252	GCA_902163815.1	2.89553	2692	CABHAV01
Enterococcus faecalis	4928STDY7071754	PRJEB22252	GCA_902163915.1	3.11719	2928	CABHAW01
Enterococcus faecalis	4928STDY7071748	PRJEB22252	GCA_902163845.1	3.07149	2861	CABHAX01
Enterococcus faecalis	4928STDY7071747	PRJEB22252	GCA_902163895.1	2.95783	2719	CABHAY01
Enterococcus faecalis	4928STDY7071744	PRJEB22252	GCA_902163855.1	2.76291	2599	CABHAZ01
Enterococcus faecalis	4928STDY7071745	PRJEB22252	GCA_902163865.1	3.25381	3105	CABHBA01
Enterococcus faecalis	4928STDY7071753	PRJEB22252	GCA_902163825.1	3.38823	3252	CABHBB01
Enterococcus faecalis	4928STDY7071746	PRJEB22252	GCA_902163875.1	2.93973	2765	CABHBC01
Enterococcus faecalis	4928STDY7071752	PRJEB22252	GCA_902163925.1	2.97896	2738	CABHBD01
Enterococcus faecalis	4928STDY7071756	PRJEB22252	GCA_902163905.1	3.04191	2858	CABHBE01
Enterococcus faecalis	4928STDY7071755	PRJEB22252	GCA_902163835.1	3.03836	2849	CABHBF01
Enterococcus faecalis	4928STDY7071763	PRJEB22252	GCA_902163975.1	2.93166	2734	CABHBG01
Enterococcus faecalis	4928STDY7071764	PRJEB22252	GCA_902163965.1	2.75193	2534	CABHBH01
Enterococcus faecalis	4928STDY7071767	PRJEB22252	GCA_902163945.1	2.92889	2722	CABHBJ01
Enterococcus faecalis	4928STDY7071760	PRJEB22252	GCA_902163935.1	2.81155	2578	CABHBL01
Enterococcus faecalis	4928STDY7071759	PRJEB22252	GCA_902163995.1	2.82976	2596	CABHBN01
Enterococcus faecalis	4928STDY7387677	PRJEB22252	GCA_902164115.1	3.02711	2859	CABHBP01
Enterococcus faecalis	4928STDY7071769	PRJEB22252	GCA_902164075.1	3.06469	2868	CABHBQ01
Enterococcus faecalis	4928STDY7071768	PRJEB22252	GCA_902164125.1	3.00781	2764	CABHBT01
Enterococcus faecalis	4928STDY7387673	PRJEB22252	GCA_902164015.1	3.07689	2837	CABHBU01
Enterococcus faecalis	4928STDY7071770	PRJEB22252	GCA_902164085.1	2.99229	2794	CABHBY01
Enterococcus faecalis	4928STDY7387686	PRJEB22252	GCA_902164195.1	3.06401	2880	CABHCB01
Enterococcus faecalis	4928STDY7387688	PRJEB22252	GCA_902164165.1	3.13623	2949	CABHCD01
Enterococcus faecalis	4928STDY7387692	PRJEB22252	GCA_902164245.1	2.91091	2698	CABHCJ01
Enterococcus faecalis	4928STDY7387701	PRJEB22252	GCA_902164275.1	3.05634	2876	CABHCK01
Enterococcus faecalis	4928STDY7387697	PRJEB22252	GCA_902164235.1	3.04435	2870	CABHCL01
Enterococcus faecalis	4928STDY7387703	PRJEB22252	GCA_902164295.1	2.9246	2719	CABHCO01
Enterococcus faecalis	4928STDY7387705	PRJEB22252	GCA_902164215.1	3.22089	3038	CABHCP01
Enterococcus faecalis	4928STDY7387693	PRJEB22252	GCA_902164315.1	2.90752	2704	CABHCQ01
Enterococcus faecalis	4928STDY7387708	PRJEB22252	GCA_902164355.1	3.03456	2853	CABHCV01
Enterococcus faecalis	4928STDY7387715	PRJEB22252	GCA_902164395.1	2.92018	2707	CABHCW01
Enterococcus faecalis	4928STDY7387709	PRJEB22252	GCA_902164335.1	3.04041	2862	CABHCX01
Enterococcus faecalis	4928STDY7387712	PRJEB22252	GCA_902164385.1	3.11897	2872	CABHDB01
Enterococcus faecalis	4928STDY7387721	PRJEB22252	GCA_902164425.1	3.01565	2829	CABHDC01
Enterococcus faecalis	4928STDY7387726	PRJEB22252	GCA_902164495.1	3.04238	2865	CABHDE01
Enterococcus faecalis	4928STDY7387720	PRJEB22252	GCA_902164445.1	3.21313	3045	CABHDF01
Enterococcus faecalis	4928STDY7387725	PRJEB22252	GCA_902164515.1	2.9463	2726	CABHDG01
Enterococcus faecalis	4928STDY7387728	PRJEB22252	GCA_902164415.1	3.06513	2888	CABHDI01
Enterococcus faecalis	4928STDY7387717	PRJEB22252	GCA_902164455.1	2.98276	2777	CABHDJ01
Enterococcus faecalis	4928STDY7387716	PRJEB22252	GCA_902164485.1	3.04397	2834	CABHDL01
Enterococcus faecalis	4928STDY7387737	PRJEB22252	GCA_902164565.1	3.04957	2871	CABHDP01
Enterococcus faecalis	4928STDY7387732	PRJEB22252	GCA_902164585.1	2.93891	2735	CABHDT01
Enterococcus faecalis	4928STDY7071636	PRJEB22252	GCA_902164765.1	3.03184	2862	CABHDX01
Enterococcus faecalis	4928STDY7071640	PRJEB22252	GCA_902164775.1	2.98955	2787	CABHDY01
Enterococcus faecalis	4928STDY7071642	PRJEB22252	GCA_902164735.1	2.99849	2835	CABHDZ01
Enterococcus faecalis	4928STDY7071652	PRJEB22252	GCA_902164785.1	2.91429	2705	CABHEB01
Enterococcus faecalis	4928STDY7071641	PRJEB22252	GCA_902164755.1	2.995	2835	CABHEC01
Enterococcus faecalis	4928STDY7387743	PRJEB22252	GCA_902164805.1	3.39292	3259	CABHED01
Enterococcus faecalis	4928STDY7387744	PRJEB22252	GCA_902164815.1	3.22339	3068	CABHEE01
Enterococcus faecalis	4928STDY7387750	PRJEB22252	GCA_902164845.1	3.34887	3123	CABHEG01
Enterococcus faecalis	4928STDY7387749	PRJEB22252	GCA_902164855.1	3.07135	2883	CABHEI01
Enterococcus faecalis	4928STDY7387769	PRJEB22252	GCA_902164885.1	2.85245	2610	CABHEJ01
Enterococcus faecalis	4928STDY7387751	PRJEB22252	GCA_902164865.1	3.0491	2865	CABHEK01
Enterococcus faecalis	4928STDY7387766	PRJEB22252	GCA_902164875.1	2.85328	2612	CABHEM01
Enterococcus faecalis	4928STDY7387767	PRJEB22252	GCA_902164945.1	2.90124	2736	CABHEN01
Enterococcus faecalis	4928STDY7387761	PRJEB22252	GCA_902164915.1	3.06009	2879	CABHEO01
Enterococcus faecalis	4928STDY7387768	PRJEB22252	GCA_902164955.1	2.85108	2611	CABHEQ01
Enterococcus faecalis	4928STDY7387770	PRJEB22252	GCA_902165005.1	2.8516	2611	CABHEW01
Enterococcus faecalis	4928STDY7387771	PRJEB22252	GCA_902164995.1	2.96382	2747	CABHEX01
Enterococcus faecalis	4928STDY7387785	PRJEB22252	GCA_902165055.1	2.87366	2637	CABHEZ01
Enterococcus faecalis	4928STDY7387783	PRJEB22252	GCA_902165025.1	2.85	2609	CABHFA01
Enterococcus faecalis	4928STDY7387774	PRJEB22252	GCA_902165185.1	2.86254	2616	CABHFB01
Enterococcus faecalis	4928STDY7387782	PRJEB22252	GCA_902165085.1	2.85108	2615	CABHFC01
Enterococcus faecalis	4928STDY7387784	PRJEB22252	GCA_902165175.1	2.85083	2612	CABHFE01
Enterococcus faecalis	4928STDY7387777	PRJEB22252	GCA_902165075.1	2.86021	2620	CABHFF01
Enterococcus faecalis	4928STDY7387788	PRJEB22252	GCA_902165135.1	3.01842	2871	CABHFG01
Enterococcus faecalis	4928STDY7387786	PRJEB22252	GCA_902165105.1	2.85018	2610	CABHFM01
Enterococcus faecalis	4928STDY7387802	PRJEB22252	GCA_902165285.1	2.87252	2626	CABHFT01
Enterococcus faecalis	4928STDY7387801	PRJEB22252	GCA_902165365.1	2.85056	2613	CABHFU01
Enterococcus faecalis	4928STDY7387810	PRJEB22252	GCA_902165295.1	2.95283	2755	CABHFV01
Enterococcus faecalis	4928STDY7387815	PRJEB22252	GCA_902165265.1	3.11354	2888	CABHFX01
Enterococcus faecalis	4928STDY7387814	PRJEB22252	GCA_902165305.1	3.0005	2773	CABHFY01
Enterococcus faecalis	4928STDY7387807	PRJEB22252	GCA_902165225.1	3.06265	2885	CABHFZ01
Enterococcus faecalis	4928STDY7387811	PRJEB22252	GCA_902165255.1	2.9756	2722	CABHGA01
Enterococcus faecalis	4928STDY7387794	PRJEB22252	GCA_902165335.1	2.89804	2650	CABHGD01
Enterococcus faecalis	4928STDY7387806	PRJEB22252	GCA_902165345.1	3.05263	2837	CABHGG01
Enterococcus faecalis	4928STDY7387809	PRJEB22252	GCA_902165355.1	3.0578	2876	CABHGJ01
Enterococcus faecalis	4928STDY7387816	PRJEB22252	GCA_902165415.1	2.85099	2608	CABHGK01
Enterococcus faecalis	4928STDY7387818	PRJEB22252	GCA_902165395.1	2.8511	2611	CABHGL01
Enterococcus faecalis	4928STDY7387817	PRJEB22252	GCA_902165405.1	2.85054	2611	CABHGM01
Enterococcus faecalis	4928STDY7387824	PRJEB22252	GCA_902165455.1	2.88309	2654	CABHGN01
Enterococcus faecalis	4928STDY7387822	PRJEB22252	GCA_902165575.1	3.01856	2832	CABHGO01
Enterococcus faecalis	4928STDY7387827	PRJEB22252	GCA_902165495.1	2.85538	2617	CABHGQ01
Enterococcus faecalis	4928STDY7387826	PRJEB22252	GCA_902165485.1	3.08584	2918	CABHGS01
Enterococcus faecalis	4928STDY7387833	PRJEB22252	GCA_902165545.1	3.18336	3017	CABHGT01
Enterococcus faecalis	4928STDY7387830	PRJEB22252	GCA_902165425.1	2.97604	2730	CABHGU01
Enterococcus faecalis	4928STDY7387835	PRJEB22252	GCA_902165505.1	3.0566	2888	CABHGW01
Enterococcus faecalis	4928STDY7387832	PRJEB22252	GCA_902165515.1	3.18464	3019	CABHGX01
Enterococcus faecalis	4928STDY7387831	PRJEB22252	GCA_902165585.1	3.18238	3009	CABHGY01
Enterococcus faecalis	4928STDY7387823	PRJEB22252	GCA_902165555.1	2.85084	2610	CABHHB01
Enterococcus faecalis	4928STDY7387825	PRJEB22252	GCA_902165475.1	2.9281	2712	CABHHD01
Enterococcus faecalis	4928STDY7387837	PRJEB22252	GCA_902165595.1	3.05554	2882	CABHHE01
Enterococcus faecalis	4928STDY7387838	PRJEB22252	GCA_902165605.1	3.05744	2885	CABHHF01
Enterococcus faecalis	4928STDY7387839	PRJEB22252	GCA_902165625.1	2.85175	2610	CABHHH01
Enterococcus faecalis	4928STDY7387847	PRJEB22252	GCA_902165775.1	2.99119	2808	CABHHI01
Enterococcus faecalis	4928STDY7387841	PRJEB22252	GCA_902165705.1	2.8603	2613	CABHHJ01
Enterococcus faecalis	4928STDY7387845	PRJEB22252	GCA_902165645.1	3.01563	2816	CABHHK01
Enterococcus faecalis	4928STDY7387855	PRJEB22252	GCA_902165745.1	2.85064	2612	CABHHL01
Enterococcus faecalis	4928STDY7387844	PRJEB22252	GCA_902165785.1	2.83586	2651	CABHHM01
Enterococcus faecalis	4928STDY7387843	PRJEB22252	GCA_902165675.1	2.97618	2725	CABHHN01
Enterococcus faecalis	4928STDY7387854	PRJEB22252	GCA_902165735.1	2.94399	2765	CABHHO01
Enterococcus faecalis	4928STDY7387851	PRJEB22252	GCA_902165725.1	2.79722	2590	CABHHS01
Enterococcus faecalis	4928STDY7387848	PRJEB22252	GCA_902165755.1	2.99106	2803	CABHHW01
Enterococcus faecalis	4928STDY7387846	PRJEB22252	GCA_902165715.1	2.99255	2789	CABHHX01
Enterococcus faecalis	4928STDY7387859	PRJEB22252	GCA_902165825.1	2.95218	2705	CABHHY01
Enterococcus faecalis	4928STDY7387858	PRJEB22252	GCA_902165815.1	2.98331	2731	CABHHZ01
Enterococcus faecalis	4928STDY7387856	PRJEB22252	GCA_902165795.1	2.85134	2614	CABHIA01
Enterococcus faecalis	4928STDY7387857	PRJEB22252	GCA_902165805.1	2.85181	2612	CABHIB01
Enterococcus faecalis	4928STDY7387860	PRJEB22252	GCA_902165915.1	2.91303	2697	CABHIC01
Enterococcus faecalis	4928STDY7387899	PRJEB22252	GCA_902165975.1	2.93159	2706	CABHIR01
Enterococcus faecalis	4928STDY7387901	PRJEB22252	GCA_902165985.1	3.00354	2804	CABHIT01
Enterococcus faecalis	4928STDY7387957	PRJEB22252	GCA_902166255.1	3.02095	2869	CABHKA01
Enterococcus faecalis	4928STDY7071749	PRJEB22252	GCA_902166355.1	2.99101	2790	CABHKC01
Enterococcus faecalis	4928STDY7071750	PRJEB22252	GCA_902166365.1	3.07417	2873	CABHKD01
Enterococcus faecalis	4928STDY7387795	PRJEB22252	GCA_902166505.1	3.00593	2780	CABHKE01
Enterococcus faecalis	VA37-4	PRJNA604905	GCA_011029165.1	2.77163	2559	JAAJBH01
Enterococcus faecalis	VA02-2	PRJNA604905	GCA_011029175.1	2.81744	2558	JAAJBI01
Enterococcus faecalis	BL-380-WT-3A	PRJNA561470	GCA_012843765.1	2.94846	2672	JABAFU01
Enterococcus faecalis	FC_0797C	PRJNA604849	GCA_013248755.1	2.80196	2519	JABTDS01
Enterococcus faecalis	FC_0217B	PRJNA604849	GCA_013248825.1	2.79877	2540	JABTDT01
Enterococcus faecalis	S105	PRJNA649814	GCA_014353075.1	2.77507	2608	JACIKI01
Enterococcus faecalis	S102	PRJNA649814	GCA_014353085.1	2.77763	2613	JACIKJ01
Enterococcus faecalis	S101	PRJNA649814	GCA_014353145.1	2.64833	2479	JACIKK01
Enterococcus faecalis	C21	PRJNA667485	GCA_015221395.1	2.87742	2659	JADBOZ01
Enterococcus faecalis	C22	PRJNA667485	GCA_015221355.1	2.88193	2663	JADBPB01
Enterococcus faecalis	C26	PRJNA667485	GCA_015221305.1	2.87987	2663	JADBPC01
Enterococcus faecalis	C27	PRJNA667485	GCA_015221315.1	2.99966	2805	JADBPE01
Enterococcus faecalis	C30	PRJNA667485	GCA_015221255.1	2.90009	2678	JADBPF01
Enterococcus faecalis	C58	PRJNA667485	GCA_015221195.1	3.14855	2954	JADBPH01
Enterococcus faecalis	C39	PRJNA667485	GCA_015221165.1	2.896	2676	JADBPK01
Enterococcus faecalis	C17	PRJNA667485	GCA_015221155.1	2.88905	2665	JADBPL01
Enterococcus faecalis	C93	PRJNA667485	GCA_015221105.1	3.11412	2937	JADBPM01
Enterococcus faecalis	C56	PRJNA667485	GCA_015221095.1	3.11421	2911	JADBPN01
Enterococcus faecalis	C32	PRJNA667485	GCA_015221035.1	2.91587	2699	JADBPP01
Enterococcus faecalis Efa HS0914	Efa HS0914	PRJNA227387	GCA_000717435.1	2.81732	2609	JPDQ01
Enterococcus faecalis	LRS29212	PRJNA257022	GCA_000763355.1	3.01051	2791	JPTY01
Enterococcus faecalis	C10B	PRJNA246627	GCA_000763645.1	2.94666	2768	JQHD01
Enterococcus faecalis	VRE80	PRJNA262826	GCA_003709945.1	3.09809	2950	JTFA01
Enterococcus faecalis	ZHOU_T10_3	PRJNA272367	GCA_002105335.1	2.91974	2737	JXMK01
Enterococcus faecalis	ZHOU_T60_1	PRJNA272366	GCA_002105365.1	2.90741	2736	JXML01
Enterococcus faecalis	16A-pre	PRJNA300267	GCA_003056005.1	2.84246	2567	LMBS01
Enterococcus faecalis	F165	PRJNA328825	GCA_001692705.1	3.04973	2853	MBRC01
Enterococcus faecalis	Enfs85	PRJNA343052	GCA_002009465.1	2.83481	2657	MJBV01
Enterococcus faecalis	Enfs94	PRJNA343053	GCA_002009495.1	2.62558	2406	MJBW01
Enterococcus faecalis	P. En090	PRJNA343055	GCA_002009565.1	3.07109	2832	MJBX01
Enterococcus faecalis	P.En218	PRJNA343057	GCA_002009485.1	2.86227	2637	MJBY01
Enterococcus faecalis	P.En250	PRJNA343058	GCA_002009545.1	2.83415	2637	MJBZ01
Enterococcus faecalis	Enfs51	PRJNA342925	GCA_001806515.1	3.02496	2852	MJEK01
Enterococcus faecalis	DM7-2	PRJNA359372	GCA_002108195.1	3.058	2935	MSQG01
Enterococcus faecalis	S15	PRJNA380190	GCA_002110405.1	2.84665	2669	NBDV01
Enterococcus faecalis D32	D32	PRJNA169860	GCA_000281195.1	3.0625	2841	NC_018221.1/CP003726.1
Enterococcus faecalis	IBUN9046YE	PRJNA381315	GCA_002250145.1	2.94529	2743	NCAD01
Enterococcus faecalis	2A11_DIV0231	PRJNA313452	GCA_002141205.1	2.94254	2677	NGMP01
Enterococcus faecalis	8A4_DIV03286	PRJNA313452	GCA_002141395.1	2.95335	2727	NGMU01
Enterococcus faecalis	8C4_DIV03288	PRJNA313452	GCA_002141415.1	2.76122	2496	NGMV01
Enterococcus faecalis	9A2_4861	PRJNA313452	GCA_002140925.1	2.84224	2576	NGMW01
Enterococcus faecalis	9F2_4866	PRJNA313452	GCA_002140985.1	2.9033	2492	NGMX01
Enterococcus faecalis	11D3_DIV0676	PRJNA313452	GCA_002140335.1	2.86464	2579	NGMZ01
Enterococcus faecalis	FDAARGOS_322	PRJNA231221	GCA_002206445.2	3.20289	2998	NJFB02
Enterococcus faecalis	FDAARGOS_339	PRJNA231221	GCA_002206545.2	3.12947	2857	NJFK02
Enterococcus faecalis DENG1	DENG1	PRJNA187445	GCA_000550745.1	2.96104	2751	NZ_CP004081.1/CP004081.1
Enterococcus faecalis	sorialis	PRJNA318633	GCA_002163735.1	3.05407	2754	NZ_CP015883.1/CP015883.1
Enterococcus faecalis	L9	PRJNA352597	GCA_001878735.2	2.75939	2542	NZ_CP018004.1/CP018004.1
Enterococcus faecalis	CLB21560	PRJNA368724	GCA_001989555.1	3.24354	3058	NZ_CP019512.1/CP019512.1
Enterococcus faecalis	FDAARGOS_338	PRJNA231221	GCA_002208945.2	2.86102	2648	NZ_CP022059.1/CP022059.2
Enterococcus faecalis	FDAARGOS_324	PRJNA231221	GCA_003030425.1	3.15986	2890	NZ_CP028285.1/CP028285.1
Enterococcus faecalis	C25	PRJNA476188	GCA_005979285.1	2.95862	2722	NZ_CP030042.1/CP030042.1
Enterococcus faecalis	C54	PRJNA476189	GCA_005979305.1	2.87809	2653	NZ_CP030045.1/CP030045.1
Enterococcus faecalis	TY1	PRJNA480550	GCA_003345275.1	3.20023	3005	NZ_CP031027.1/CP031027.1
Enterococcus faecalis	FDAARGOS_528	PRJNA231221	GCA_003812665.1	2.96365	2716	NZ_CP033787.1/CP033787.1
Enterococcus faecalis R712	R712	PRJNA523028	GCA_009662495.1	3.11742	2914	NZ_CP036249.1/CP036249.1
Enterococcus faecalis	VE14089	PRJNA532354	GCA_006494835.1	3.23885	3062	NZ_CP039296.1/CP039296.1
Enterococcus faecalis	HA-1	PRJNA546453	GCA_006349345.1	2.95574	2737	NZ_CP040898.1/CP040898.1
Enterococcus faecalis	L15	PRJNA352597	GCA_009498155.1	2.99803	2805	NZ_CP042213.1/CP042213.1
Enterococcus faecalis	L8	PRJNA352597	GCA_009498175.3	2.9816	2751	NZ_CP042216.2/CP042216.2
Enterococcus faecalis	L14	PRJNA352597	GCA_009914685.3	3.01281	2811	NZ_CP043724.2/CP043724.2
Enterococcus faecalis	ES-1	PRJNA609523	GCA_011193375.1	2.97169	2764	NZ_CP049775.1/CP049775.1
Enterococcus faecalis	TH4125	PRJNA594846	GCA_012594215.1	2.9934	2801	NZ_CP051005.1/CP051005.1
Enterococcus faecalis	SF28073	PRJNA659221	GCA_014489455.1	3.23717	3064	NZ_CP060804.1/CP060804.1
Enterococcus faecalis	ET116_16	PRJNA416124	GCA_002751015.2	3.11172	2907	PEJW02
Enterococcus faecalis	24FS	PRJNA417361	GCA_002812965.1	2.9848	2813	PGCH01
Enterococcus faecalis	G702R1B0	PRJNA417366	GCA_003933445.1	3.24402	3119	PGCV01
Enterococcus faecalis	G701R2B0C1	PRJNA417366	GCA_003933385.1	3.14189	2964	PGCW01
Enterococcus faecalis	A113R1B0	PRJNA417366	GCA_003933395.1	2.90733	2728	PGCX01
Enterococcus faecalis	16-196	PRJNA419534	GCA_002973815.1	2.70976	2484	PHLE01
Enterococcus faecalis	16-372	PRJNA419534	GCA_002973735.1	2.77979	2565	PHLF01
Enterococcus faecalis	16-424	PRJNA419534	GCA_002973775.1	2.86194	2670	PHLG01
Enterococcus faecalis	CVM N60440F	PRJNA292669	GCA_002945355.1	2.85266	2657	PTVR01
Enterococcus faecalis	CVM N52454	PRJNA292665	GCA_002947155.1	2.87113	2670	PUBU01
Enterococcus faecalis	B1376	PRJNA447994	GCA_003046865.1	3.3742	3209	PZZE01
Enterococcus faecalis	B1532	PRJNA447994	GCA_003046985.1	3.32006	3156	PZZF01
Enterococcus faecalis	B1734	PRJNA447994	GCA_003046945.1	3.36266	3195	PZZG01
Enterococcus faecalis	B2535	PRJNA447994	GCA_003046965.1	3.41777	3235	PZZH01
Enterococcus faecalis	B2949	PRJNA447994	GCA_003046905.1	3.22275	3055	PZZI01
Enterococcus faecalis	B3286	PRJNA447994	GCA_003046915.1	3.31069	3149	PZZJ01
Enterococcus faecalis	B4969	PRJNA447994	GCA_003046875.1	3.36495	3211	PZZK01
Enterococcus faecalis	BSEF-44	PRJNA445693	GCA_013265795.1	3.29837	3195	QAWK01
Enterococcus faecalis	BSEF-42	PRJNA445693	GCA_013265825.1	3.24309	3061	QAWL01
Enterococcus faecalis	BSEF-39	PRJNA445693	GCA_013265855.1	3.27697	3150	QAWM01
Enterococcus faecalis	BSEF-31	PRJNA445693	GCA_013265915.1	3.24763	3090	QAWO01
Enterococcus faecalis	BSEF-25	PRJNA445693	GCA_013265955.1	2.97393	2822	QAWQ01
Enterococcus faecalis	BSEF-22	PRJNA445693	GCA_013265995.1	3.07616	2906	QAWS01
Enterococcus faecalis	BSEF-21	PRJNA445693	GCA_013266025.1	2.9072	2754	QAWT01
Enterococcus faecalis	BSEF-10	PRJNA445693	GCA_013266035.1	2.9725	2827	QAWU01
Enterococcus faecalis	BSEF-9	PRJNA445693	GCA_013266075.1	3.08028	2933	QAWV01
Enterococcus faecalis	BSEF-6	PRJNA445693	GCA_013266085.1	2.84232	2668	QAWW01
Enterococcus faecalis	BSEF-4	PRJNA445693	GCA_013266125.1	3.12701	2955	QAWX01
Enterococcus faecalis	BSEF-3	PRJNA445693	GCA_013266115.1	2.97691	2842	QAWY01
Enterococcus faecalis	6888	PRJNA478627	GCA_003962575.1	3.09318	2922	QNGG01
Enterococcus faecalis	8714	PRJNA478627	GCA_003962845.1	2.70098	2460	QNGH01
Enterococcus faecalis	11340	PRJNA478627	GCA_003962795.1	2.92075	2735	QNGJ01
Enterococcus faecalis	11382	PRJNA478627	GCA_003962415.1	2.87921	2666	QNGK01
Enterococcus faecalis	12645	PRJNA478627	GCA_003962785.1	2.71606	2471	QNGL01
Enterococcus faecalis	13470	PRJNA478627	GCA_003962775.1	2.87764	2668	QNGM01
Enterococcus faecalis	14980	PRJNA478627	GCA_003962425.1	3.05554	2826	QNGO01
Enterococcus faecalis	15224	PRJNA478627	GCA_003962745.1	3.36061	3145	QNGP01
Enterococcus faecalis	15407	PRJNA478627	GCA_003962565.1	2.80865	2580	QNGQ01
Enterococcus faecalis	15814	PRJNA478627	GCA_003962725.1	3.01022	2774	QNGR01
Enterococcus faecalis	17838	PRJNA478627	GCA_003962315.1	2.9375	2687	QNGS01
Enterococcus faecalis	18026	PRJNA478627	GCA_003962695.1	2.95922	2706	QNGT01
Enterococcus faecalis	19663	PRJNA478627	GCA_003962355.1	3.06535	2844	QNGU01
Enterococcus faecalis	23903	PRJNA478627	GCA_003962535.1	2.91583	2696	QNGW01
Enterococcus faecalis	23967	PRJNA478627	GCA_003962505.1	2.90816	2691	QNGX01
Enterococcus faecalis	24393	PRJNA478627	GCA_003962675.1	2.93908	2722	QNGY01
Enterococcus faecalis	26167	PRJNA478627	GCA_003962485.1	3.08657	2926	QNGZ01
Enterococcus faecalis	27149	PRJNA478627	GCA_003962365.1	2.83643	2642	QNHA01
Enterococcus faecalis	27451	PRJNA478627	GCA_003962375.1	2.92372	2708	QNHB01
Enterococcus faecalis	31890	PRJNA478627	GCA_003962685.1	2.90683	2683	QNHC01
Enterococcus faecalis	32142	PRJNA478627	GCA_003962635.1	3.20467	3007	QNHD01
Enterococcus faecalis	32633	PRJNA478627	GCA_003962645.1	2.77668	2574	QNHE01
Enterococcus faecalis	33710	PRJNA478627	GCA_003962325.1	3.2017	3002	QNHF01
Enterococcus faecalis	ARL08-192	PRJNA476469	GCA_005235315.1	2.87653	2675	QPRZ01
Enterococcus faecalis	ARL04-446	PRJNA476469	GCA_005234575.1	3.33209	3182	QPTF01
Enterococcus faecalis	AR99-84	PRJNA476469	GCA_005235805.1	2.81698	2615	QPTG01
Enterococcus faecalis	AR99-1107	PRJNA476469	GCA_005234585.1	2.80385	2586	QPTI01
Enterococcus faecalis	AR99-1024	PRJNA476469	GCA_005235825.1	2.81507	2612	QPTJ01
Enterococcus faecalis	AR96-360	PRJNA476469	GCA_005235875.1	2.84823	2653	QPTL01
Enterococcus faecalis	AR01-912	PRJNA476469	GCA_005235885.1	2.83262	2632	QPTM01
Enterococcus faecalis	AR01-802	PRJNA476469	GCA_005235895.1	2.88687	2717	QPTN01
Enterococcus faecalis	AR01-673	PRJNA476469	GCA_005235935.1	2.97349	2808	QPTO01
Enterococcus faecalis	AR01-215	PRJNA476469	GCA_005235945.1	3.06098	2884	QPTP01
Enterococcus faecalis	AR01-1155	PRJNA476469	GCA_005235975.1	2.85904	2681	QPTR01
Enterococcus faecalis	AR00-36	PRJNA476469	GCA_005234635.1	2.90224	2718	QPTS01
Enterococcus faecalis	AR00-128	PRJNA476469	GCA_005235985.1	2.83126	2639	QPTT01
Enterococcus faecalis	OM08-2AT	PRJNA482748	GCA_003438055.1	2.66577	2430	QSSZ01
Enterococcus faecalis	1XD8-13	PRJNA486904	GCA_010066855.1	2.90188	2671	QWLI01
Enterococcus faecalis	EF	PRJNA486904	GCA_009910555.1	3.17839	2859	QXXM01
Enterococcus faecalis	EF427	PRJNA505538	GCA_004103125.1	2.83099	2636	RPCG01
Enterococcus faecalis	EF439	PRJNA505538	GCA_004103105.1	2.81644	2632	RPCK01
Enterococcus faecalis	C34	PRJNA517196	GCA_011009735.1	2.894	2663	SDQZ01
Enterococcus faecalis	A7	PRJNA517196	GCA_011009825.1	2.9291	2731	SDRA01
Enterococcus faecalis	MP2-6	PRJNA523515	GCA_014243435.1	2.74426	2502	SJAU01
Enterococcus faecalis	MP8-17	PRJNA523515	GCA_014243495.1	2.74217	2466	SJAV01
Enterococcus faecalis	BSD2780061688st3_G10	PRJNA518912	GCA_005845015.1	2.85458	2635	SPFN01
Enterococcus faecalis	NM58_B2-5	PRJNA474907	GCA_004793935.1	3.02825	2761	SRYT01
Enterococcus faecalis	OV-8	PRJNA529699	GCA_009659745.1	2.96503	2711	SZVA01
Enterococcus faecalis	NCTC8132	PRJEB6403	GCA_900447855.1	2.96863	2718	UGIG01
Enterococcus faecalis	NCTC12203	PRJEB6403	GCA_900447755.1	3.37209	3123	UGIK01
Enterococcus faecalis	NCTC13780	PRJEB6403	GCA_900447795.1	3.11075	2867	UGIO01
Enterococcus faecalis	NCTC12201	PRJEB6403	GCA_900447835.1	3.44576	3253	UGIZ01
Enterococcus faecalis	NCTC13779	PRJEB6403	GCA_900447805.1	3.44975	3286	UGJA01
Enterococcus faecalis	4973	PRJNA549879	GCA_013523155.1	2.91385	2707	VHJE01
Enterococcus faecalis	75AC	PRJNA559576	GCA_009830485.1	2.93969	2741	VWNJ01
Enterococcus faecalis	109AC	PRJNA559576	GCA_009830505.1	2.93069	2719	VWNK01
Enterococcus faecalis	52AC	PRJNA559576	GCA_009830675.1	2.88821	2699	VWNR01
Enterococcus faecalis	68AC	PRJNA559576	GCA_009830695.1	2.8619	2648	VWNS01
Enterococcus faecalis	72AC	PRJNA559576	GCA_009830715.1	3.1652	2892	VWNT01
Enterococcus faecalis	82AC	PRJNA559576	GCA_009830735.1	2.82439	2589	VWNU01
Enterococcus faecalis	100AC	PRJNA559576	GCA_009830765.1	2.84239	2607	VWNV01
Enterococcus faecalis	190AC	PRJNA559576	GCA_009830835.1	3.05889	2874	VWNX01
Enterococcus faecalis	207AE	PRJNA559576	GCA_009830855.1	2.98029	2802	VWNZ01
Enterococcus faecalis	37AC	PRJNA559576	GCA_009830455.1	3.25283	2948	VWOE01
Enterococcus faecalis	B3451	PRJNA524703	GCA_009832725.1	2.99974	2747	WVTF01
Enterococcus faecalis	B3751	PRJNA524703	GCA_009832645.1	2.91696	2678	WVTG01
Enterococcus faecalis	E3754	PRJNA524703	GCA_009832635.1	3.29933	3073	WVTJ01
Enterococcus faecalis	E3854	PRJNA524703	GCA_009832675.1	2.99646	2754	WVTK01
Enterococcus faecalis	E3894	PRJNA524703	GCA_009832455.1	3.17857	2950	WVTL01
Enterococcus faecalis	L3451	PRJNA524703	GCA_009832415.1	3.15148	2952	WVTO01
Enterococcus faecalis	L3894	PRJNA524703	GCA_009832345.1	3.02923	2757	WVTT01
Enterococcus faecalis	VNMU068	PRJNA598234	GCA_009887955.1	2.94716	2696	WYAC01
Enterococcus faecalis	VNMU059	PRJNA598234	GCA_009887945.1	3.26464	3056	WYAD01
Enterococcus faecalis T1	T1	PRJNA32915	GCA_000157135.1	2.95069	2714	ACAD01
Enterococcus faecalis T2	T2	PRJNA32917	GCA_000157155.1	3.26383	3029	ACAE01
Enterococcus faecalis T3	T3	PRJNA32919	GCA_000157175.1	2.79121	2559	ACAF01
Enterococcus faecalis ATCC 4200	ATCC 4200	PRJNA32923	GCA_000157195.1	3.03617	2775	ACAG01
Enterococcus faecalis DS5	DS5	PRJNA32925	GCA_000157235.1	3.18642	2962	ACAI01
Enterococcus faecalis ARO1/DG	AR01/DG	PRJNA32929	GCA_000157275.1	2.84994	2633	ACAK01
Enterococcus faecalis Merz96	Merz96	PRJNA32933	GCA_000157315.1	3.08525	2815	ACAM01
Enterococcus faecalis HIP11704	HIP11704	PRJNA32937	GCA_000157335.1	3.20299	2982	ACAN01
Enterococcus faecalis JH1	JH1	PRJNA32939	GCA_000157375.1	3.0428	2793	ACAP01
Enterococcus faecalis E1Sol	E1Sol	PRJNA32941	GCA_000157395.1	2.8819	2685	ACAQ01
Enterococcus faecalis Fly1	Fly1	PRJNA32945	GCA_000157415.1	2.83429	2547	ACAR01
Enterococcus faecalis D6	D6	PRJNA32947	GCA_000157455.1	2.90625	2671	ACAT01
Enterococcus faecalis T11	T11	PRJNA32949	GCA_000157475.1	2.74872	2502	ACAU01
Enterococcus faecalis CH188	CH188	PRJNA32951	GCA_000157495.1	3.22035	3009	ACAV01
Enterococcus faecalis X98	X98	PRJNA32953	GCA_000157515.1	2.9427	2768	ACAW01
Enterococcus faecalis TX0104	TX0104	PRJNA30623	GCA_000159255.1	3.15648	2932	ACGL01
Enterococcus faecalis TX1322	TX1322	PRJNA31461	GCA_000159275.1	2.97429	2727	ACGM01
Enterococcus faecalis ATCC 29200	ATCC 29200	PRJNA31459	GCA_000159655.1	2.97337	2768	ACHK01
Enterococcus faecalis EnGen0297	HH22	PRJNA31457	GCA_000160155.1	3.12993	2876	ACIX01
Enterococcus faecalis T8	T8	PRJNA37777	GCA_000161875.1	3.03739	2774	ACOC01
Enterococcus faecalis TUSoD Ef11	TUSoD Ef11	PRJNA31415	GCA_000175015.1	2.83665	2619	ACOX02
Enterococcus faecalis S613	S613	PRJNA42525	GCA_000163795.1	3.04735	2879	ADDP01
Enterococcus faecalis R712	R712	PRJNA42527	GCA_000163815.1	3.03954	2873	ADDQ01
Enterococcus faecalis PC1.1	PC1.1	PRJNA42751	GCA_000178175.1	2.75392	2542	ADKN01
Enterococcus faecalis TX4000	TX4000	PRJNA47133	GCA_000148445.1	2.8403	2633	AEBB01
Enterococcus faecalis TX0102	TX0102	PRJNA47157	GCA_000147215.1	2.87153	2650	AEBD01
Enterococcus faecalis TX0630	TX0630	PRJNA47171	GCA_000147255.1	3.22833	3115	AEBE01
Enterococcus faecalis TX0031	TX0031	PRJNA47153	GCA_000147275.1	2.8204	2613	AEBF01
Enterococcus faecalis TX4244	TX4244	PRJNA47141	GCA_000147295.1	2.92536	2735	AEBH01
Enterococcus faecalis TX1346	TX1346	PRJNA47187	GCA_000147455.1	2.7829	2576	AEBI01
Enterococcus faecalis TX1342	TX1342	PRJNA47185	GCA_000147475.1	2.83654	2615	AEBJ01
Enterococcus faecalis TX1302	TX1302	PRJNA47181	GCA_000147495.1	2.88376	2679	AEBK01
Enterococcus faecalis TX0043	TX0043	PRJNA47155	GCA_000147515.1	2.81205	2636	AEBL01
Enterococcus faecalis TX0027	TX0027	PRJNA47151	GCA_000147535.1	3.06166	2887	AEBM01
Enterococcus faecalis TX0309A	TX0309A	PRJNA47161	GCA_000147555.1	3.11221	2968	AEBN01
Enterococcus faecalis TX0309B	TX0309B	PRJNA47163	GCA_000147575.1	3.10797	2963	AEBO01
Enterococcus faecalis TX0017	TX0017	PRJNA47147	GCA_000147905.1	2.99707	2813	AEBP01
Enterococcus faecalis TX2137	TX2137	PRJNA47129	GCA_000147595.1	2.96688	2754	AEBQ01
Enterococcus faecalis TX4248	TX4248	PRJNA47143	GCA_000147925.1	3.18702	3010	AEBR01
Enterococcus faecalis DAPTO 516	DAPTO 516	PRJNA47127	GCA_000147985.1	3.0558	2894	AEBS01
Enterococcus faecalis DAPTO 512	DAPTO 512	PRJNA47125	GCA_000148005.1	3.05442	2881	AEBT01
Enterococcus faecalis TX0855	TX0855	PRJNA47177	GCA_000148045.1	2.98732	2769	AEBV01
Enterococcus faecalis TX2134	TX2134	PRJNA47191	GCA_000148065.1	3.12143	2953	AEBW01
Enterococcus faecalis TX0860	TX0860	PRJNA47179	GCA_000148085.1	3.06177	2872	AEBX01
Enterococcus faecalis TX0109	TX0109	PRJNA47159	GCA_000148105.1	2.9673	2783	AEBY01
Enterococcus faecalis EnGen0311	TX0635	PRJNA47173	GCA_000148125.1	3.16869	3005	AEBZ01
Enterococcus faecalis TX0411	TX0411	PRJNA47167	GCA_000148185.1	3.12459	2975	AECA01
Enterococcus faecalis TX0312	TX0312	PRJNA47165	GCA_000148305.1	2.78566	2589	AECB01
Enterococcus faecalis TX0470	TX0470	PRJNA47169	GCA_000148265.1	2.87879	2695	AECC01
Enterococcus faecalis TX0012	TX0012	PRJNA47145	GCA_000148245.1	2.81853	2594	AECD01
Enterococcus faecalis TX0645	TX0645	PRJNA47175	GCA_000148205.1	3.17461	3013	AECE01
Enterococcus faecalis TX1341	TX1341	PRJNA47183	GCA_000148225.1	2.99999	2824	AECF01
Enterococcus faecalis TX2141	TX2141	PRJNA47131	GCA_000148165.1	2.90311	2745	AECG01
Enterococcus faecalis OG1X	OG1X	PRJNA66377	GCA_000320305.1	2.73907	2465	AFHH01
Enterococcus faecalis M7	M7	PRJNA76595	GCA_000320325.1	2.7332	2429	AGVN01
Enterococcus faecalis V583	V583	PRJNA82565	GCA_000407045.1	3.3298	3154	AHYN01
Enterococcus faecalis EnGen0065	B15725	PRJNA85623	GCA_000390505.1	3.33063	3145	AIIK01
Enterococcus faecalis EnGen0062	B16457	PRJNA85625	GCA_000390525.1	3.00378	2756	AIIL01
Enterococcus faecalis EnGen0061	B56765	PRJNA85627	GCA_000390545.1	3.34833	3204	AIIM01
Enterococcus faecalis EnGen0064	B69486	PRJNA85629	GCA_000390565.1	3.4091	3179	AIIN01
Enterococcus faecalis EnGen0066	B84847	PRJNA85631	GCA_000390585.1	2.89236	2683	AIIO01
Enterococcus faecalis EnGen0063	C19315WT	PRJNA85633	GCA_000390605.1	3.20972	2898	AIIP01
Enterococcus faecalis EnGen0059	C 19315 led 1b pp (SCV)	PRJNA85635	GCA_000390625.1	3.20032	2904	AIIQ01
Enterococcus faecalis EnGen0076	1448000	PRJNA85637	GCA_000390645.1	2.90365	2643	AIIR01
Enterococcus faecalis EnGen0074	182970	PRJNA85639	GCA_000390665.1	3.02481	2791	AIIS01
Enterococcus faecalis EnGen0058	2630V05	PRJNA85643	GCA_000390705.1	3.06318	2830	AIIU01
Enterococcus faecalis EnGen0078	7330082-2	PRJNA85647	GCA_000390745.1	2.97336	2761	AIIW01
Enterococcus faecalis EnGen0080	7330112-3	PRJNA85649	GCA_000390765.1	3.07348	2843	AIIX01
Enterococcus faecalis EnGen0079	7330245-2	PRJNA85651	GCA_000390785.1	3.08757	2893	AIIY01
Enterococcus faecalis EnGen0060	7330257-1	PRJNA85653	GCA_000390805.1	2.92276	2715	AIIZ01
Enterococcus faecalis EnGen0081	7330259-5	PRJNA85655	GCA_000390825.1	2.99289	2772	AIJA01
Enterococcus faecalis EnGen0082	7330948-5	PRJNA85659	GCA_000390845.1	2.91098	2634	AIJC01
Enterococcus faecalis EnGen0083	7430275-3	PRJNA85661	GCA_000390865.1	2.90455	2681	AIJD01
Enterococcus faecalis EnGen0084	7430315-3	PRJNA85663	GCA_000390885.1	2.79156	2533	AIJE01
Enterococcus faecalis EnGen0071	7430416-3	PRJNA85665	GCA_000390905.1	2.92486	2664	AIJF01
Enterococcus faecalis EnGen0072	7430821-4	PRJNA85667	GCA_000390925.1	2.91215	2671	AIJG01
Enterococcus faecalis EnGen0067	B1290	PRJNA85669	GCA_000390945.1	3.33615	3186	AIJH01
Enterococcus faecalis EnGen0068	B1327	PRJNA85671	GCA_000390965.1	3.26917	3097	AIJI01
Enterococcus faecalis EnGen0069	B1376	PRJNA85673	GCA_000390985.1	3.32938	3153	AIJJ01
Enterococcus faecalis EnGen0070	B1385	PRJNA85675	GCA_000391005.1	3.2731	3092	AIJK01
Enterococcus faecalis EnGen0194	B1005	PRJNA88389	GCA_000395985.1	3.33091	3177	AIPS01
Enterococcus faecalis EnGen0195	B1138	PRJNA88391	GCA_000396005.1	3.25511	3093	AIPT01
Enterococcus faecalis EnGen0196	B1249	PRJNA88393	GCA_000396025.1	3.28873	3127	AIPU01
Enterococcus faecalis EnGen0106	B1441	PRJNA88183	GCA_000391025.1	3.27642	3097	AIPV01
Enterococcus faecalis EnGen0088	B1505	PRJNA88185	GCA_000391045.1	3.33964	3148	AIPW01
Enterococcus faecalis EnGen0120	B1532	PRJNA88187	GCA_000391065.1	3.22636	3069	AIPX01
Enterococcus faecalis EnGen0089	B1586	PRJNA88189	GCA_000391085.1	3.30156	3120	AIPY01
Enterococcus faecalis EnGen0090	B1618	PRJNA88191	GCA_000391105.1	3.27377	3090	AIPZ01
Enterococcus faecalis EnGen0109	B1623	PRJNA88193	GCA_000391125.1	3.3224	3159	AIQA01
Enterococcus faecalis EnGen0110	B1678	PRJNA88195	GCA_000391145.1	3.2934	3122	AIQB01
Enterococcus faecalis EnGen0091	B1696	PRJNA88197	GCA_000391165.1	3.34189	3145	AIQC01
Enterococcus faecalis EnGen0092	B1719	PRJNA88201	GCA_000391185.1	3.32362	3135	AIQD01
Enterococcus faecalis EnGen0085	B1734	PRJNA88203	GCA_000391205.1	3.32328	3163	AIQE01
Enterococcus faecalis EnGen0111	B1843	PRJNA88205	GCA_000391225.1	3.29857	3110	AIQF01
Enterococcus faecalis EnGen0197	B1851	PRJNA88395	GCA_000396045.1	3.29134	3120	AIQG01
Enterococcus faecalis EnGen0119	B1874	PRJNA88207	GCA_000391245.1	3.32198	3143	AIQH01
Enterococcus faecalis EnGen0198	B1921	PRJNA88397	GCA_000396065.1	2.93852	2707	AIQI01
Enterococcus faecalis EnGen0199	B1933	PRJNA88399	GCA_000396085.1	3.25567	3082	AIQJ01
Enterococcus faecalis EnGen0200	B2202	PRJNA88401	GCA_000396105.1	3.3291	3166	AIQK01
Enterococcus faecalis EnGen0093	B2207	PRJNA88209	GCA_000391265.1	2.92373	2702	AIQL01
Enterococcus faecalis EnGen0201	B2211	PRJNA88403	GCA_000396125.1	3.27664	3102	AIQM01
Enterococcus faecalis EnGen0094	B2255	PRJNA88211	GCA_000391285.1	3.32412	3148	AIQN01
Enterococcus faecalis EnGen0202	B2277	PRJNA88405	GCA_000396145.1	3.29313	3120	AIQO01
Enterococcus faecalis EnGen0095	B2391	PRJNA88213	GCA_000391305.1	3.3235	3151	AIQP01
Enterococcus faecalis EnGen0096	B2488	PRJNA88215	GCA_000391325.1	3.34585	3165	AIQQ01
Enterococcus faecalis EnGen0097	B2535	PRJNA88217	GCA_000391345.1	3.40671	3227	AIQR01
Enterococcus faecalis EnGen0112	B2557	PRJNA88219	GCA_000391365.1	3.37676	3188	AIQS01
Enterococcus faecalis EnGen0098	B2593	PRJNA88221	GCA_000391385.1	3.35529	3156	AIQT01
Enterococcus faecalis EnGen0203	B2670	PRJNA88407	GCA_000396165.1	3.28563	3107	AIQU01
Enterococcus faecalis EnGen0204	B2685	PRJNA88409	GCA_000396185.1	3.28749	3111	AIQV01
Enterococcus faecalis EnGen0207	B2687	PRJNA88411	GCA_000396205.1	3.33457	3153	AIQW01
Enterococcus faecalis EnGen0205	B2802	PRJNA88413	GCA_000396225.1	3.29416	3141	AIQX01
Enterococcus faecalis EnGen0228	B2813	PRJNA88415	GCA_000396245.1	3.27309	3121	AIQY01
Enterococcus faecalis EnGen0206	B2864	PRJNA88417	GCA_000396265.1	3.27998	3114	AIQZ01
Enterococcus faecalis EnGen0374	B2867	PRJNA88419	GCA_000396285.1	3.28712	3121	AIRA01
Enterococcus faecalis EnGen0208	B2949	PRJNA88421	GCA_000396305.1	3.20687	3046	AIRB01
Enterococcus faecalis EnGen0099	B3031	PRJNA88223	GCA_000391405.1	3.26317	3109	AIRC01
Enterococcus faecalis EnGen0113	B3042	PRJNA88225	GCA_000391425.1	3.23366	3041	AIRD01
Enterococcus faecalis EnGen0114	B3053	PRJNA88227	GCA_000391445.1	3.31386	3157	AIRE01
Enterococcus faecalis EnGen0209	B3119	PRJNA88423	GCA_000396325.1	3.28553	3111	AIRF01
Enterococcus faecalis EnGen0100	B3126	PRJNA88229	GCA_000391465.1	3.31711	3144	AIRG01
Enterococcus faecalis EnGen0210	B3196	PRJNA88425	GCA_000396345.1	3.29711	3125	AIRH01
Enterococcus faecalis EnGen0211	B3286	PRJNA88427	GCA_000396365.1	3.29851	3151	AIRI01
Enterococcus faecalis EnGen0212	B3336	PRJNA88429	GCA_000396385.1	3.129	2874	AIRJ01
Enterococcus faecalis EnGen0213	B4008	PRJNA88431	GCA_000396405.1	3.29385	3113	AIRK01
Enterococcus faecalis EnGen0214	B4018	PRJNA88433	GCA_000396425.1	3.23806	3069	AIRL01
Enterococcus faecalis EnGen0215	B4148	PRJNA88435	GCA_000396445.1	3.28286	3124	AIRM01
Enterococcus faecalis EnGen0216	B4163	PRJNA88437	GCA_000396465.1	3.338	3186	AIRN01
Enterococcus faecalis EnGen0217	B4259	PRJNA88439	GCA_000396485.1	3.30573	3137	AIRO01
Enterococcus faecalis EnGen0218	B4267	PRJNA88441	GCA_000396505.1	3.28772	3130	AIRP01
Enterococcus faecalis EnGen0219	B4270	PRJNA88443	GCA_000396525.1	3.29298	3134	AIRQ01
Enterococcus faecalis EnGen0220	B4411	PRJNA88445	GCA_000396545.1	3.31955	3176	AIRR01
Enterococcus faecalis EnGen0221	B4568	PRJNA88447	GCA_000396565.1	3.24615	3089	AIRS01
Enterococcus faecalis EnGen0222	B4638	PRJNA88449	GCA_000396585.1	3.31696	3153	AIRT01
Enterococcus faecalis EnGen0223	B4672	PRJNA88451	GCA_000396605.1	3.24253	3073	AIRU01
Enterococcus faecalis EnGen0224	B4674	PRJNA88453	GCA_000396625.1	3.30123	3113	AIRV01
Enterococcus faecalis EnGen0225	B4969	PRJNA88455	GCA_000396645.1	3.33174	3179	AIRW01
Enterococcus faecalis EnGen0226	B5076	PRJNA88457	GCA_000396665.1	3.08939	2914	AIRX01
Enterococcus faecalis EnGen0087	B878	PRJNA88233	GCA_000391505.1	3.33375	3197	AIRZ01
Enterococcus faecalis EnGen0108	B939	PRJNA88235	GCA_000391525.1	3.31778	3169	AISA01
Enterococcus faecalis EnGen0086	HEF39	PRJNA88237	GCA_000391545.1	2.96976	2716	AISB01
Enterococcus faecalis EnGen0115	UAA769	PRJNA88239	GCA_000391565.1	3.07705	2932	AISC01
Enterococcus faecalis EnGen0101	UAA823	PRJNA88241	GCA_000391585.1	3.36582	3141	AISD01
Enterococcus faecalis EnGen0102	UAA902	PRJNA88243	GCA_000391605.1	2.90492	2670	AISE01
Enterococcus faecalis EnGen0103	UAA903	PRJNA88245	GCA_000391625.1	2.91788	2670	AISF01
Enterococcus faecalis EnGen0104	UAA904	PRJNA88247	GCA_000391645.1	2.90183	2676	AISG01
Enterococcus faecalis EnGen0105	UAA905	PRJNA88251	GCA_000391665.1	2.90435	2673	AISH01
Enterococcus faecalis EnGen0116	UAA906	PRJNA88253	GCA_000391685.1	2.87269	2644	AISI01
Enterococcus faecalis EnGen0117	UAA907	PRJNA88255	GCA_000391705.1	2.97398	2764	AISJ01
Enterococcus faecalis EnGen0118	UAA943	PRJNA88257	GCA_000391725.1	2.95737	2733	AISK01
Enterococcus faecalis EnGen0253	EnGen0253	PRJNA88799	GCA_000396865.1	3.24042	3038	AIZQ01
Enterococcus faecalis EnGen0232	UAA948	PRJNA88803	GCA_000396905.1	3.20746	3017	AIZS01
Enterococcus faecalis EnGen0233	UAA1014	PRJNA88811	GCA_000396985.1	2.95195	2745	AIZW01
Enterococcus faecalis EnGen0234	UAA1180	PRJNA88823	GCA_000393715.1	3.02121	2819	AJAC01
Enterococcus faecalis EnGen0235	UAA1489	PRJNA88831	GCA_000393795.1	3.37502	3166	AJAG01
Enterococcus faecalis EnGen0237	SF24397	PRJNA88863	GCA_000394075.1	3.14517	2959	AJAW01
Enterococcus faecalis EnGen0238	SF24413	PRJNA88865	GCA_000394095.1	3.19631	3012	AJAX01
Enterococcus faecalis EnGen0239	SF26630	PRJNA88867	GCA_000394115.1	3.2006	3035	AJAY01
Enterococcus faecalis EnGen0240	SS-6	PRJNA88869	GCA_000394135.1	2.95877	2737	AJAZ01
Enterococcus faecalis EnGen0241	FA2-2	PRJNA88871	GCA_000394155.1	2.89056	2666	AJBA01
Enterococcus faecalis EnGen0242	V587	PRJNA88873	GCA_000394175.1	3.32966	3123	AJBB01
Enterococcus faecalis EnGen0243	SF28073	PRJNA88875	GCA_000394195.1	3.19702	3029	AJBC01
Enterococcus faecalis EnGen0244	RM4679	PRJNA88877	GCA_000394215.1	3.22598	3005	AJBD01
Enterococcus faecalis EnGen0245	T14	PRJNA88879	GCA_000394235.1	3.08671	2838	AJBE01
Enterococcus faecalis EnGen0246	CH19	PRJNA88881	GCA_000394255.1	3.18699	2969	AJBF01
Enterococcus faecalis EnGen0247	WH257	PRJNA88883	GCA_000394275.1	3.28481	3101	AJBG01
Enterococcus faecalis EnGen0251	WH571	PRJNA88889	GCA_000394335.1	3.28353	3079	AJBJ01
Enterococcus faecalis EnGen0231	B5035	PRJNA88891	GCA_000394355.1	3.28118	3114	AJBK01
Enterococcus faecalis EnGen0249	Com 2	PRJNA88893	GCA_000394375.1	3.03057	2765	AJBL01
Enterococcus faecalis EnGen0250	Com 6	PRJNA88895	GCA_000394395.1	2.8202	2584	AJBM01
Enterococcus faecalis EnGen0299	UAA409	PRJNA88995	GCA_000394455.1	2.93373	2697	AJDH01
Enterococcus faecalis EnGen0301	UAA702	PRJNA89001	GCA_000394515.1	3.12761	2859	AJDK01
Enterococcus faecalis EnGen0297	HH22	PRJNA89031	GCA_000394775.1	3.11169	2901	AJDY01
Enterococcus faecalis EnGen0310 = MMH594	MMH594	PRJNA89033	GCA_000394795.1	3.25559	3091	AJDZ01
Enterococcus faecalis EnGen0294	SF100	PRJNA89035	GCA_000394815.1	3.20317	2996	AJEA01
Enterococcus faecalis EnGen0307	SF370	PRJNA89037	GCA_000394835.1	3.18991	2975	AJEB01
Enterococcus faecalis EnGen0280	CH570	PRJNA89039	GCA_000394855.1	3.24669	3068	AJEC01
Enterococcus faecalis EnGen0303	Ned10	PRJNA89041	GCA_000394875.1	3.16163	2929	AJED01
Enterococcus faecalis EnGen0298	SF105	PRJNA89043	GCA_000394895.1	3.2621	3082	AJEE01
Enterococcus faecalis EnGen0311	WH245	PRJNA89045	GCA_000394915.1	3.25099	3044	AJEF01
Enterococcus faecalis EnGen0302	CH116	PRJNA89047	GCA_000394935.1	3.19619	2972	AJEG01
Enterococcus faecalis EnGen0306	CH136	PRJNA89049	GCA_000394955.1	3.22235	3021	AJEH01
Enterococcus faecalis EnGen0291	T16	PRJNA89051	GCA_000394975.1	2.87252	2707	AJEI01
Enterococcus faecalis EnGen0282	T13	PRJNA89053	GCA_000394995.1	2.77535	2563	AJEJ01
Enterococcus faecalis ATCC 29200	ATCC 29200	PRJNA89055	GCA_000395015.1	3.01458	2791	AJEK01
Enterococcus faecalis EnGen0279	12107	PRJNA89057	GCA_000395035.1	2.8858	2668	AJEL01
Enterococcus faecalis EnGen0304	SF24396	PRJNA89059	GCA_000395055.1	2.81699	2600	AJEM01
Enterococcus faecalis EnGen0281	Pan7	PRJNA89061	GCA_000395075.1	2.95549	2758	AJEN01
Enterococcus faecalis EnGen0287	YI6-1	PRJNA89063	GCA_000395095.1	3.03033	2781	AJEO01
Enterococcus faecalis EnGen0300	SF21521	PRJNA89065	GCA_000395115.1	3.26233	3095	AJEP01
Enterococcus faecalis EnGen0295	T21	PRJNA89067	GCA_000395135.1	2.95886	2714	AJEQ01
Enterococcus faecalis EnGen0283	5952	PRJNA89069	GCA_000395405.1	3.09784	2866	AJER01
Enterococcus faecalis EnGen0284	Com1	PRJNA89071	GCA_000395175.1	3.01755	2765	AJES01
Enterococcus faecalis EnGen0286	T15	PRJNA89073	GCA_000478325.1	2.92362	2711	AJET01
Enterococcus faecalis EnGen0293	E1	PRJNA89075	GCA_000395205.1	3.10547	2886	AJEU01
Enterococcus faecalis EnGen0290	RM3817	PRJNA89077	GCA_000395385.1	3.06524	2809	AJEV01
Enterococcus faecalis ATCC 27275	ATCC 27275	PRJNA89079	GCA_000395245.1	3.00114	2759	AJEW01
Enterococcus faecalis ATCC 27959	ATCC 27959	PRJNA89081	GCA_000395265.1	2.94393	2701	AJEX01
Enterococcus faecalis EnGen0289	DS16	PRJNA89083	GCA_000395285.1	2.91996	2663	AJEY01
Enterococcus faecalis EnGen0285	RC73	PRJNA89085	GCA_000395305.1	3.153	2924	AJEZ01
Enterococcus faecalis 599	599	PRJNA81957	GCA_000293985.2	3.04841	2860	ALZI01
Enterococcus faecalis ERV103	ERV103	PRJNA81959	GCA_000294005.2	3.06482	2872	ALZJ01
Enterococcus faecalis ERV116	ERV116	PRJNA81961	GCA_000294025.2	3.06975	2876	ALZK01
Enterococcus faecalis ERV129	ERV129	PRJNA81963	GCA_000294045.1	3.15795	2957	ALZL01
Enterococcus faecalis ERV25	ERV25	PRJNA81965	GCA_000294065.2	3.08736	2892	ALZM01
Enterococcus faecalis ERV31	ERV31	PRJNA81967	GCA_000294085.2	3.05317	2851	ALZN01
Enterococcus faecalis ERV37	ERV37	PRJNA81969	GCA_000294105.2	3.12022	2939	ALZO01
Enterococcus faecalis ERV41	ERV41	PRJNA81971	GCA_000294125.1	3.15213	3002	ALZP01
Enterococcus faecalis ERV62	ERV62	PRJNA81973	GCA_000294145.2	3.11751	2949	ALZQ01
Enterococcus faecalis ERV63	ERV63	PRJNA81975	GCA_000294165.2	3.16512	3007	ALZR01
Enterococcus faecalis ERV65	ERV65	PRJNA81977	GCA_000294185.2	3.09327	2913	ALZS01
Enterococcus faecalis ERV68	ERV68	PRJNA81979	GCA_000294205.2	3.13475	2971	ALZT01
Enterococcus faecalis ERV72	ERV72	PRJNA81981	GCA_000294225.2	3.13714	2972	ALZU01
Enterococcus faecalis ERV73	ERV73	PRJNA81983	GCA_000294245.2	3.08542	2877	ALZV01
Enterococcus faecalis ERV81	ERV81	PRJNA81985	GCA_000294265.2	3.14055	2957	ALZW01
Enterococcus faecalis ERV85	ERV85	PRJNA81987	GCA_000294285.2	3.12947	2947	ALZX01
Enterococcus faecalis ERV93	ERV93	PRJNA81989	GCA_000294305.2	3.09818	2924	ALZY01
Enterococcus faecalis R508	R508	PRJNA81991	GCA_000294325.2	2.79303	2557	ALZZ01
Enterococcus faecalis EnGen0310 = MMH594	MMH594	PRJNA185983	GCA_000968735.2	3.26068	3136	AOPW01
Enterococcus faecalis KACC 91532	KACC 91532	PRJNA195408	GCA_004802475.1	3.12319	2896	APWU01
Enterococcus faecalis EnGen0341	SF6375	PRJNA157729	GCA_000392755.1	3.24386	3020	ASCU01
Enterococcus faecalis EnGen0366	599951	PRJNA157731	GCA_000392775.1	3.27428	3126	ASCV01
Enterococcus faecalis EnGen0344	12030	PRJNA157733	GCA_000392795.1	3.00786	2760	ASCW01
Enterococcus faecalis EnGen0361	28915	PRJNA157735	GCA_000392815.1	3.16517	2988	ASCX01
Enterococcus faecalis EnGen0345	E99	PRJNA157737	GCA_000392835.1	3.10989	2850	ASCY01
Enterococcus faecalis EnGen0346	T20	PRJNA157739	GCA_000392855.1	2.72323	2469	ASCZ01
Enterococcus faecalis ATCC 19433	ATCC 19433	PRJNA157741	GCA_000392875.1	2.8814	2679	ASDA01
Enterococcus faecalis EnGen0362	T12	PRJNA157743	GCA_000392895.1	3.00451	2766	ASDB01
Enterococcus faecalis EnGen0348	D3	PRJNA157745	GCA_000392915.1	3.09011	2893	ASDC01
Enterococcus faecalis EnGen0363	RMC5	PRJNA157747	GCA_000392935.1	2.94664	2696	ASDD01
Enterococcus faecalis ATCC 35038	ATCC 35038	PRJNA157749	GCA_000392955.1	2.97624	2787	ASDE01
Enterococcus faecalis EnGen0364	T6	PRJNA157753	GCA_000392975.1	2.9899	2717	ASDF01
Enterococcus faecalis EnGen0350	T17	PRJNA157755	GCA_000392995.1	2.99809	2729	ASDG01
Enterococcus faecalis EnGen0336	T5	PRJNA157757	GCA_000393015.1	2.87038	2643	ASDH01
Enterococcus faecalis EnGen0351	T9	PRJNA157759	GCA_000393035.1	2.99194	2768	ASDI01
Enterococcus faecalis EnGen0352	T10	PRJNA157761	GCA_000393055.1	2.78339	2498	ASDJ01
Enterococcus faecalis EnGen0337	T18	PRJNA157763	GCA_000393075.1	2.92663	2704	ASDK01
Enterococcus faecalis EnGen0365	F1	PRJNA157765	GCA_000393095.1	3.08631	2805	ASDL01
Enterococcus faecalis EnGen0342	SS-7	PRJNA157767	GCA_000393115.1	3.00797	2746	ASDM01
Enterococcus faecalis EnGen0354	RMC1	PRJNA157769	GCA_000393135.1	3.16594	3004	ASDN01
Enterococcus faecalis EnGen0355	T19	PRJNA157771	GCA_000393155.1	3.03417	2839	ASDO01
Enterococcus faecalis EnGen0369	14366	PRJNA157773	GCA_000393175.1	3.12208	2912	ASDP01
Enterococcus faecalis EnGen0356	B-4-111	PRJNA157775	GCA_000393195.1	2.96671	2696	ASDQ01
Enterococcus faecalis EnGen0357	Fly 2	PRJNA157777	GCA_000393215.1	2.79183	2534	ASDR01
Enterococcus faecalis EnGen0358	Merz151	PRJNA157779	GCA_000393235.1	3.06395	2816	ASDS01
Enterococcus faecalis EnGen0370	SF339	PRJNA157781	GCA_000393255.1	3.12235	2895	ASDT01
Enterococcus faecalis EnGen0368	Com7	PRJNA157783	GCA_000393275.1	2.99652	2717	ASDU01
Enterococcus faecalis EnGen0359	TR197	PRJNA157785	GCA_000393295.1	3.34154	3143	ASDV01
Enterococcus faecalis EnGen0360	RMC65	PRJNA157787	GCA_000393315.1	2.9269	2742	ASDW01
Enterococcus faecalis EnGen0340	B653	PRJNA157789	GCA_000393335.1	2.83322	2624	ASDX01
Enterococcus faecalis EnGen0367	D173	PRJNA157791	GCA_000393355.1	2.89225	2652	ASDY01
Enterococcus faecalis ATCC 6055	ATCC 6055	PRJNA157793	GCA_000393375.1	3.22746	3077	ASDZ01
Enterococcus faecalis ATCC 10100	ATCC 10100	PRJNA157795	GCA_000393395.1	3.00495	2740	ASEA01
Enterococcus faecalis EnGen0338	SF21520	PRJNA157801	GCA_000393455.1	3.21273	2988	ASED01
Enterococcus faecalis EnGen0339	TR161	PRJNA157803	GCA_000393475.1	3.26989	3090	ASEE01
Enterococcus faecalis EnGen0327	A-3-1	PRJNA158739	GCA_000393495.1	3.08627	2857	ASEF01
Enterococcus faecalis EnGen0331	Merz89	PRJNA158741	GCA_000393515.1	3.04414	2832	ASEG01
Enterococcus faecalis EnGen0329	Merz192	PRJNA158743	GCA_000393535.1	3.04724	2835	ASEH01
Enterococcus faecalis EnGen0326	Merz204	PRJNA158745	GCA_000393555.1	2.97125	2729	ASEI01
Enterococcus faecalis EnGen0334	D1	PRJNA158747	GCA_000393575.1	2.96343	2762	ASEJ01
Enterococcus faecalis EnGen0333	T4	PRJNA158749	GCA_000393595.1	2.91268	2701	ASEK01
Enterococcus faecalis EnGen0328	A-2-1	PRJNA158751	GCA_000393615.1	2.95516	2759	ASEL01
Enterococcus faecalis EnGen0330	T7	PRJNA158753	GCA_000393635.1	2.97256	2760	ASEM01
Enterococcus faecalis EnGen0332	SF350	PRJNA158755	GCA_000392675.1	3.3	3114	ASEN01
Enterococcus faecalis EnGen0335	SF5039	PRJNA158757	GCA_000395365.1	3.22406	2993	ASEO01
Enterococcus faecalis V583	V583	PRJNA191892	GCA_000407305.1	3.36431	3190	ASWP01
Enterococcus faecalis KI-6-1-110608-1	KI-6-1-110608-1	PRJNA179541	GCA_000414985.1	2.63813	2412	ATIE01
Enterococcus faecalis 02-MB-P-10	02-MB-P-10	PRJNA179540	GCA_000415005.1	2.90479	2662	ATIF01
Enterococcus faecalis 20-SD-BW-06	20-SD-BW-06	PRJNA179539	GCA_000415025.1	2.79151	2590	ATIG01
Enterococcus faecalis 02-MB-BW-10	02-MB-BW-10	PRJNA179538	GCA_000415045.1	3.05362	2893	ATIH01
Enterococcus faecalis D811610-10	D811610-10	PRJNA179537	GCA_000415065.1	2.72052	2499	ATII01
Enterococcus faecalis B83616-1	B83616-1	PRJNA179536	GCA_000415085.1	2.6564	2441	ATIJ01
Enterococcus faecalis 06-MB-S-10	06-MB-S-10	PRJNA179535	GCA_000415105.1	3.01378	2850	ATIK01
Enterococcus faecalis 06-MB-S-04	06-MB-S-04	PRJNA179534	GCA_000415125.1	3.04071	2873	ATIL01
Enterococcus faecalis F01966	F01966	PRJNA179532	GCA_000415165.1	2.93243	2747	ATIN01
Enterococcus faecalis 13-SD-W-01	13-SD-W-01	PRJNA179531	GCA_000415185.1	2.93304	2746	ATIO01
Enterococcus faecalis 20-SD-BW-08	20-SD-BW-08	PRJNA179530	GCA_000415205.1	2.78967	2587	ATIP01
Enterococcus faecalis 20.SD.W.06	20.SD.W.06	PRJNA179390	GCA_000415225.1	2.84403	2631	ATIQ01
Enterococcus faecalis RP2S-4	RP2S-4	PRJNA177766	GCA_000415245.2	3.00368	2782	ATIR01
Enterococcus faecalis	SB2C-2	PRJNA177762	GCA_000415325.2	2.92424	2757	ATIV01
Enterococcus faecalis WKS-26-18-2	WKS-26-18-2	PRJNA177758	GCA_000415385.2	2.89154	2720	ATIY01
Enterococcus faecalis VC1B-1	VC1B-1	PRJNA177757	GCA_000415405.1	2.877	2695	ATIZ01
Enterococcus faecalis UP2S-6	UP2S-6	PRJNA177756	GCA_000415425.2	2.85914	2677	ATJA01
Enterococcus faecalis SLO2C-1	SLO2C-1	PRJNA177755	GCA_000415445.2	2.78087	2565	ATJB01
Enterococcus faecalis LA3B-2	LA3B-2	PRJNA177754	GCA_000415465.2	2.88771	2691	ATJC01
Enterococcus faecalis E12	E12	PRJNA78597	GCA_000468775.1	2.98348	2847	AWPI01
Enterococcus faecalis BM4654	BM4654	PRJNA216997	GCA_000479065.1	3.50898	3421	AXOG01
Enterococcus faecalis JH2-2	JH2-2	PRJNA216995	GCA_000479105.1	2.89927	2654	AXOI01
Enterococcus faecalis NBRC 100480	NBRC 100480	PRJDB262	GCA_001544235.1	2.83321	2666	BCQC01
Enterococcus faecalis	CBA7120	PRJDB4833	GCA_001662265.1	3.13409	2932	BDEN01
Enterococcus faecalis	NBRC 3971	PRJDB6045	GCA_006538865.1	2.87181	2662	BJLX01
Enterococcus faecalis	NBRC 12965	PRJDB6048	GCA_006539225.1	2.80614	2591	BJMP01
Enterococcus faecalis	J107	PRJDB8215	GCA_007034685.1	2.92834	2709	BJTH01
Enterococcus faecalis	J137	PRJDB8215	GCA_007034765.1	2.85053	2633	BJTI01
Enterococcus faecalis	J138	PRJDB8215	GCA_007034845.1	2.93078	2708	BJTJ01
Enterococcus faecalis	J147	PRJDB8215	GCA_007034965.1	2.7949	2564	BJTK01
Enterococcus faecalis	J158	PRJDB8215	GCA_007035085.1	2.87195	2641	BJTL01
Enterococcus faecalis	J159	PRJDB8215	GCA_007035185.1	2.87369	2644	BJTM01
Enterococcus faecalis	J188	PRJDB8215	GCA_007035245.1	2.87252	2643	BJTN01
Enterococcus faecalis	J190	PRJDB8215	GCA_007035385.1	2.87461	2644	BJTO01
Enterococcus faecalis	J207	PRJDB8215	GCA_007035485.1	2.87305	2648	BJTP01
Enterococcus faecalis	J209	PRJDB8215	GCA_007035545.1	2.87288	2648	BJTQ01
Enterococcus faecalis	J245	PRJDB8215	GCA_007035705.1	2.87349	2650	BJTR01
Enterococcus faecalis	J249	PRJDB8215	GCA_007035845.1	2.92882	2711	BJTS01
Enterococcus faecalis	J302	PRJDB8215	GCA_007035945.1	2.87341	2647	BJTT01
Enterococcus faecalis	J303	PRJDB8215	GCA_007036085.1	2.87441	2644	BJTU01
Enterococcus faecalis	TUM19801	PRJDB9498	GCA_011961185.1	3.0985	2927	BLPK01
Enterococcus faecalis	TUM19802	PRJDB9498	GCA_011961295.1	2.91255	2697	BLPL01
Enterococcus faecalis	TUM19803	PRJDB9498	GCA_011961405.1	3.13674	2978	BLPM01
Enterococcus faecalis	TUM19804	PRJDB9498	GCA_011961465.1	3.02559	2816	BLPN01
Enterococcus faecalis	TUM19805	PRJDB9498	GCA_011961545.1	3.17316	3022	BLPO01
Enterococcus faecalis	TUM19806	PRJDB9498	GCA_011961665.1	2.958	2772	BLPP01
Enterococcus faecalis	TUM19807	PRJDB9498	GCA_011961785.1	2.96105	2752	BLPQ01
Enterococcus faecalis	TUM19808	PRJDB9498	GCA_011961885.1	3.01074	2780	BLPR01
Enterococcus faecalis	TUM19809	PRJDB9498	GCA_011961985.1	3.00081	2783	BLPS01
Enterococcus faecalis	TUM19810	PRJDB9498	GCA_011962095.1	3.28478	3046	BLPT01
Enterococcus faecalis	TUM19811	PRJDB9498	GCA_011962205.1	3.19345	2998	BLPU01
Enterococcus faecalis	TUM19812	PRJDB9498	GCA_011962265.1	3.20434	3033	BLPV01
Enterococcus faecalis	TUM19813	PRJDB9498	GCA_011962375.1	3.14806	2957	BLPW01
Enterococcus faecalis	TUM19814	PRJDB9498	GCA_011962505.1	2.88366	2672	BLPX01
Enterococcus faecalis	TUM19815	PRJDB9498	GCA_011962585.1	3.00295	2831	BLPY01
Enterococcus faecalis	TUM19816	PRJDB9498	GCA_011962705.1	3.10677	2892	BLPZ01
Enterococcus faecalis	TUM19817	PRJDB9498	GCA_011962785.1	3.24025	3098	BLQA01
Enterococcus faecalis	TUM19818	PRJDB9498	GCA_011962905.1	2.99288	2791	BLQB01
Enterococcus faecalis	TUM19819	PRJDB9498	GCA_011962985.1	3.138	2951	BLQC01
Enterococcus faecalis	TUM19820	PRJDB9498	GCA_011963085.1	3.02519	2817	BLQD01
Enterococcus faecalis	TUM19821	PRJDB9498	GCA_011963225.1	3.1643	2956	BLQE01
Enterococcus faecalis	TUM19822	PRJDB9498	GCA_011963345.1	3.09479	2881	BLQF01
Enterococcus faecalis	3012STDY6263031	PRJEB6403	GCA_900683565.1	3.08729	2910	CAACYA01
Enterococcus faecalis	Enterococcus_faecalis_MC1	PRJEB29697	GCA_901212545.1	2.66097	2454	CAAKOF01
Enterococcus faecalis	Enterococcus faecalis	PRJEB31394	GCA_901521655.1	3.42614	3320	CABEGK01
Enterococcus faecalis JH2-2	JH2-2	PRJEB1789	GCA_000982595.1	2.86463	2546	CAWH01
Enterococcus faecalis	TK-P4B	PRJNA579198	GCA_015377745.1	2.74563	2463	NZ_CP045598.1/CP045598.1
Enterococcus faecalis	Ef_S1_01	PRJEB14498	GCA_900092155.1	2.63349	2468	FLUS01
Enterococcus faecalis	Ef_S1_05	PRJEB14498	GCA_900092145.1	2.76307	2599	FLUT01
Enterococcus faecalis	VTM1R91	PRJEB16244	GCA_900103995.1	3.058	2898	FNIP01
Enterococcus faecalis ATCC 29212	G824	PRJEB17655	GCA_900117305.1	3.09625	2916	FPDW01
Enterococcus faecalis ATCC 29212	G823	PRJEB17653	GCA_900117345.1	2.89971	2681	FPDY01
Enterococcus faecalis ATCC 29212	G882	PRJEB17657	GCA_900117325.1	3.25366	2995	FPDZ01
Enterococcus faecalis ATCC 29212	G884	PRJEB17659	GCA_900117355.1	2.95394	2768	FPEA01
Enterococcus faecalis ATCC 29212	G881	PRJEB17656	GCA_900117335.1	2.97208	2779	FPEB01
Enterococcus faecalis ATCC 29212	G883	PRJEB17658	GCA_900117365.1	2.76049	2541	FPEC01
Enterococcus faecalis	Hp_76-17_S13_	PRJEB18118	GCA_900128935.1	3.19609	2917	FQTZ01
Enterococcus faecalis	Hp_76-17	PRJEB18432	GCA_900143415.1	3.19609	2917	FREB01
Enterococcus faecalis	Hp_76-17	PRJEB18536	GCA_900148695.1	3.19609	2917	FRXS01
Enterococcus faecalis	VRE 61	PRJNA605642	GCA_014325445.1	3.01977	2788	JAAIGI01
Enterococcus faecalis	VRE 60	PRJNA605642	GCA_014325455.1	2.95888	2748	JAAIGJ01
Enterococcus faecalis	VRE 59	PRJNA605642	GCA_014325465.1	3.05376	2880	JAAIGK01
Enterococcus faecalis	VRE 58	PRJNA605642	GCA_014325425.1	2.88779	2672	JAAIGL01
Enterococcus faecalis	VRE 57	PRJNA605642	GCA_014325485.1	2.92253	2701	JAAIGM01
Enterococcus faecalis	VRE 55	PRJNA605642	GCA_014325545.1	2.88605	2668	JAAIGO01
Enterococcus faecalis	S.fA104	PRJNA611685	GCA_011754425.1	3.16961	2928	JAAQVW01
Enterococcus faecalis	E.fA105	PRJNA611685	GCA_011754415.1	3.04904	2819	JAAQVX01
Enterococcus faecalis	UMB7780	PRJNA316969	GCA_012030205.1	3.0059	2786	JAAUVY01
Enterococcus faecalis	UMB1309	PRJNA316969	GCA_012030535.1	3.04693	2878	JAAUWG01
Enterococcus faecalis	UMB0843	PRJNA316969	GCA_012030565.1	2.80517	2606	JAAUWL01
Enterococcus faecalis	SCPM-O-B-8956 (Vrn88)	PRJNA269675	GCA_012935445.1	2.91433	2735	JABCAA01
Enterococcus faecalis	SCPM-O-B-8954 (Orl42)	PRJNA269675	GCA_012935415.1	3.02804	2860	JABCAC01
Enterococcus faecalis	HC_NS0442	PRJNA604849	GCA_013248735.1	2.86009	2607	JABTDM01
Enterococcus faecalis	HC_NS0095	PRJNA604849	GCA_013248535.1	3.33026	3147	JABTDN01
Enterococcus faecalis	HC_NS0787	PRJNA604849	GCA_013248775.1	2.79352	2501	JABTDO01
Enterococcus faecalis	HC_NS0763	PRJNA604849	GCA_013248635.1	3.01639	2724	JABTDP01
Enterococcus faecalis	HC_NS0687	PRJNA604849	GCA_013248725.1	2.93877	2707	JABTDQ01
Enterococcus faecalis	HC_NS0272	PRJNA604849	GCA_013248805.1	2.87504	2564	JABTDR01
Enterococcus faecalis	s-5	PRJNA647640	GCA_013867745.1	2.83402	2661	JACEIV01
Enterococcus faecalis	HUM-573	PRJNA630475	GCA_014854955.1	3.29122	3191	JACZAT01
Enterococcus faecalis	HUM-572	PRJNA630475	GCA_014854945.1	3.04595	2859	JACZAU01
Enterococcus faecalis	HUM-326	PRJNA630475	GCA_014855035.1	2.81497	2621	JACZBB01
Enterococcus faecalis	ENV-506	PRJNA630475	GCA_014855015.1	2.74912	2561	JACZBG01
Enterococcus faecalis	ENV-505	PRJNA630475	GCA_014855045.1	2.91587	2714	JACZBH01
Enterococcus faecalis	ENV-155	PRJNA630475	GCA_014855115.1	2.779	2573	JACZBL01
Enterococcus faecalis	BIRD-91	PRJNA630475	GCA_014855155.1	2.89151	2660	JACZBR01
Enterococcus faecalis	BIRD-74	PRJNA630475	GCA_014855165.1	2.90686	2748	JACZBT01
Enterococcus faecalis	BIRD-73	PRJNA630475	GCA_014855175.1	2.93181	2720	JACZBU01
Enterococcus faecalis	BIRD-65	PRJNA630475	GCA_014855215.1	2.8934	2660	JACZBV01
Enterococcus faecalis	BIRD-64	PRJNA630475	GCA_014855235.1	2.88875	2662	JACZBW01
Enterococcus faecalis	BIRD-63	PRJNA630475	GCA_014855265.1	2.88016	2664	JACZBX01
Enterococcus faecalis	BIRD-62	PRJNA630475	GCA_014855245.1	2.97833	2769	JACZBY01
Enterococcus faecalis	BIRD-238	PRJNA630475	GCA_014855285.1	2.92515	2710	JACZBZ01
Enterococcus faecalis	BIRD-178	PRJNA630475	GCA_014855315.1	3.07062	2896	JACZCB01
Enterococcus faecalis	BIRD-176	PRJNA630475	GCA_014855335.1	3.07118	2892	JACZCC01
Enterococcus faecalis	BIRD-175	PRJNA630475	GCA_014855355.1	3.06544	2886	JACZCD01
Enterococcus faecalis	BIRD-174	PRJNA630475	GCA_014855375.1	3.01833	2835	JACZCE01
Enterococcus faecalis	BIRD-170	PRJNA630475	GCA_014855345.1	2.97454	2812	JACZCG01
Enterococcus faecalis	BIRD-127	PRJNA630475	GCA_014855415.1	2.65871	2465	JACZCH01
Enterococcus faecalis	BIRD-126	PRJNA630475	GCA_014855445.1	2.96961	2751	JACZCI01
Enterococcus faecalis	BIRD-102	PRJNA630475	GCA_014855435.1	2.88715	2665	JACZCJ01
Enterococcus faecalis EnGen0400	EnGen0400	PRJNA217003	GCA_000519425.1	2.92181	2674	JAHF01
Enterococcus faecalis EnGen0401	EnGen0401	PRJNA217004	GCA_000519445.1	3.07048	2873	JAHG01
Enterococcus faecalis EnGen0402	EnGen0402	PRJNA217005	GCA_000519465.1	2.94995	2700	JAHH01
Enterococcus faecalis EnGen0403	EnGen0403	PRJNA217006	GCA_000519485.1	3.13741	2966	JAHI01
Enterococcus faecalis EnGen0404	EnGen0404	PRJNA217007	GCA_000519505.1	3.1508	2975	JAHJ01
Enterococcus faecalis EnGen0405	EnGen0405	PRJNA217008	GCA_000519525.1	3.13423	2969	JAHK01
Enterococcus faecalis EnGen0406	EnGen0406	PRJNA217009	GCA_000519545.1	3.07305	2900	JAHL01
Enterococcus faecalis EnGen0407	EnGen0407	PRJNA217010	GCA_000519565.1	2.73747	2504	JAHM01
Enterococcus faecalis EnGen0408	EnGen0408	PRJNA217011	GCA_000519585.1	3.14707	2980	JAHN01
Enterococcus faecalis EnGen0409	EnGen0409	PRJNA217012	GCA_000519605.1	2.8749	2628	JAHO01
Enterococcus faecalis EnGen0410	EnGen0410	PRJNA217013	GCA_000519625.1	3.17517	2990	JAHP01
Enterococcus faecalis EnGen0411	EnGen0411	PRJNA217014	GCA_000519645.1	2.91171	2713	JAHQ01
Enterococcus faecalis EnGen0412	EnGen0412	PRJNA217015	GCA_000519665.1	3.06507	2871	JAHR01
Enterococcus faecalis EnGen0413	EnGen0413	PRJNA217016	GCA_000519685.1	2.77793	2538	JAHS01
Enterococcus faecalis EnGen0414	EnGen0414	PRJNA217017	GCA_000519705.1	2.73352	2507	JAHT01
Enterococcus faecalis EnGen0415	EnGen0415	PRJNA217018	GCA_000519725.1	3.10143	2910	JAHU01
Enterococcus faecalis EnGen0416	EnGen0416	PRJNA217019	GCA_000519745.1	2.98094	2756	JAHV01
Enterococcus faecalis EnGen0417	EnGen0417	PRJNA217020	GCA_000519765.1	3.02228	2773	JAHW01
Enterococcus faecalis EnGen0418	EnGen0418	PRJNA217021	GCA_000519785.1	3.02007	2795	JAHX01
Enterococcus faecalis EnGen0419	EnGen0419	PRJNA217022	GCA_000519805.1	2.73807	2502	JAHY01
Enterococcus faecalis EnGen0420	EnGen0420	PRJNA217023	GCA_000519825.1	2.73455	2503	JAHZ01
Enterococcus faecalis EnGen0421	EnGen0421	PRJNA217024	GCA_000519845.1	3.0112	2778	JAIA01
Enterococcus faecalis EnGen0422	EnGen0422	PRJNA217025	GCA_000519865.1	3.26073	3041	JAIB01
Enterococcus faecalis EnGen0423	EnGen0423	PRJNA217026	GCA_000519885.1	2.83241	2593	JAIC01
Enterococcus faecalis EnGen0424	EnGen0424	PRJNA217027	GCA_000519905.1	2.72258	2483	JAID01
Enterococcus faecalis EnGen0425	EnGen0425	PRJNA217028	GCA_000519925.1	2.97597	2761	JAIE01
Enterococcus faecalis EnGen0426	EnGen0426	PRJNA217029	GCA_000519945.1	3.00838	2825	JAIF01
Enterococcus faecalis EnGen0427	EnGen0427	PRJNA217030	GCA_000519965.1	3.32994	3159	JAIG01
Enterococcus faecalis	NGS-ED-1009	PRJNA255947	GCA_000739195.1	2.96543	2776	JPWN01
Enterococcus faecalis	983_EFLS	PRJNA267549	GCA_001060035.1	3.05681	2878	JULA01
Enterococcus faecalis	949_EFLS	PRJNA267549	GCA_001059895.1	3.03497	2850	JUMJ01
Enterococcus faecalis	948_EFLS	PRJNA267549	GCA_001059635.1	3.04471	2857	JUMK01
Enterococcus faecalis	923_EFLS	PRJNA267549	GCA_001075895.1	3.17273	3084	JUNL01
Enterococcus faecalis	922_EFLS	PRJNA267549	GCA_001059885.1	3.20197	3077	JUNN01
Enterococcus faecalis	920_EFLS	PRJNA267549	GCA_001075715.1	2.76372	2582	JUNQ01
Enterococcus faecalis	905_EFLS	PRJNA267549	GCA_001059345.1	2.86108	2737	JUOO01
Enterococcus faecalis	903_EFLS	PRJNA267549	GCA_001059845.1	2.95477	2790	JUOP01
Enterococcus faecalis	879_EFLS	PRJNA267549	GCA_001058715.1	2.79543	2575	JUPP01
Enterococcus faecalis	876_EFLS	PRJNA267549	GCA_001059265.1	3.19095	3064	JUPR01
Enterococcus faecalis	864_EFLS	PRJNA267549	GCA_001058665.1	2.95563	2810	JUQC01
Enterococcus faecalis	754_EFLS	PRJNA267549	GCA_001058335.1	2.98227	2823	JUUJ01
Enterococcus faecalis	751_EFLS	PRJNA267549	GCA_001058285.1	3.18909	3056	JUUM01
Enterococcus faecalis	739_EFLS	PRJNA267549	GCA_001059045.1	2.98645	2817	JUVA01
Enterococcus faecalis	732_EFLS	PRJNA267549	GCA_001058195.1	2.81577	2613	JUVH01
Enterococcus faecalis	724_EFLS	PRJNA267549	GCA_001058995.1	2.99763	2817	JUVP01
Enterococcus faecalis	71_EFLS	PRJNA267549	GCA_001058065.1	3.07883	2932	JUWE01
Enterococcus faecalis	703_EFLS	PRJNA267549	GCA_001058015.1	3.01191	2822	JUWK01
Enterococcus faecalis	687_EFLS	PRJNA267549	GCA_001058875.1	3.00691	2839	JUXC01
Enterococcus faecalis	679_EFLS	PRJNA267549	GCA_001057915.1	2.98925	2820	JUXL01
Enterococcus faecalis	670_EFLS	PRJNA267549	GCA_001058855.1	2.98506	2847	JUXT01
Enterococcus faecalis	668_EFLS	PRJNA267549	GCA_001057865.1	3.01896	2830	JUXV01
Enterococcus faecalis	664.rep1_EFLS	PRJNA267549	GCA_001057835.1	3.05917	2846	JUXZ01
Enterococcus faecalis	647_EFLS	PRJNA267549	GCA_001057765.1	2.97827	2778	JUYS01
Enterococcus faecalis	621_EFLS	PRJNA267549	GCA_001057625.1	2.88817	2665	JUZT01
Enterococcus faecalis	610_EFLS	PRJNA267549	GCA_001055475.1	3.01936	2836	JVAD01
Enterococcus faecalis	606_EFLS	PRJNA267549	GCA_001055435.1	2.80974	2586	JVAI01
Enterococcus faecalis	601_EFLS	PRJNA267549	GCA_001057515.1	2.8841	2673	JVAM01
Enterococcus faecalis	600_EFLS	PRJNA267549	GCA_001057475.1	3.00262	2882	JVAN01
Enterococcus faecalis	584_EFLS	PRJNA267549	GCA_001057435.1	2.85333	2670	JVBD01
Enterococcus faecalis	581_EFLS	PRJNA267549	GCA_001055395.1	3.01627	2826	JVBG01
Enterococcus faecalis	566.rep2_EFLS	PRJNA267549	GCA_001057355.1	2.88764	2686	JVBV01
Enterococcus faecalis	566.rep1_EFLS	PRJNA267549	GCA_001057325.1	2.87829	2683	JVBW01
Enterococcus faecalis	556_EFLS	PRJNA267549	GCA_001055355.1	2.97395	2740	JVCH01
Enterococcus faecalis	533_EFLS	PRJNA267549	GCA_001057145.1	3.23003	3097	JVDH01
Enterococcus faecalis	463_EFLS	PRJNA267549	GCA_001055135.1	3.26723	3117	JVGB01
Enterococcus faecalis	428_EFLS	PRJNA267549	GCA_001056735.1	3.19108	2997	JVHL01
Enterococcus faecalis	412_EFLS	PRJNA267549	GCA_001056625.1	3.07533	2885	JVID01
Enterococcus faecalis	406_EFLS	PRJNA267549	GCA_001055055.1	2.95914	2789	JVIK01
Enterococcus faecalis	391_EFLS	PRJNA267549	GCA_001055025.1	2.98429	2830	JVIY01
Enterococcus faecalis	388_EFLS	PRJNA267549	GCA_001056555.1	3.01222	2842	JVJB01
Enterococcus faecalis	361_EFLS	PRJNA267549	GCA_001054975.1	3.25221	3044	JVKC01
Enterococcus faecalis	26_EFLS	PRJNA267549	GCA_001056135.1	3.09886	2881	JVNY01
Enterococcus faecalis	258.rep2_EFLS	PRJNA267549	GCA_001054785.1	2.98897	2841	JVOA01
Enterococcus faecalis	258.rep1_EFLS	PRJNA267549	GCA_001056125.1	2.95885	2830	JVOB01
Enterococcus faecalis	257_EFLS	PRJNA267549	GCA_001056115.1	2.97325	2822	JVOC01
Enterococcus faecalis	254_EFLS	PRJNA267549	GCA_001054775.1	3.12153	2962	JVOF01
Enterococcus faecalis	253_EFLS	PRJNA267549	GCA_001056075.1	3.02318	2855	JVOG01
Enterococcus faecalis	244_EFLS	PRJNA267549	GCA_001056045.1	2.88711	2691	JVOQ01
Enterococcus faecalis	226_EFLS	PRJNA267549	GCA_001054705.1	2.79238	2597	JVPG01
Enterococcus faecalis	222_EFLS	PRJNA267549	GCA_001055955.1	2.89199	2684	JVPJ01
Enterococcus faecalis	213_EFLS	PRJNA267549	GCA_001055935.1	3.01209	2856	JVPS01
Enterococcus faecalis	210_EFLS	PRJNA267549	GCA_001054585.1	3.11136	2953	JVPV01
Enterococcus faecalis	200_EFLS	PRJNA267549	GCA_001055875.1	2.96191	2761	JVQF01
Enterococcus faecalis	191_EFLS	PRJNA267549	GCA_001054545.1	2.96039	2757	JVQP01
Enterococcus faecalis	190_EFLS	PRJNA267549	GCA_001055765.1	2.96736	2755	JVQQ01
Enterococcus faecalis	189_EFLS	PRJNA267549	GCA_001054535.1	2.96521	2766	JVQS01
Enterococcus faecalis	188_EFLS	PRJNA267549	GCA_001055725.1	2.96057	2754	JVQT01
Enterococcus faecalis	183_EFLS	PRJNA267549	GCA_001055675.1	2.99707	2800	JVQY01
Enterococcus faecalis	136_EFLS	PRJNA267549	GCA_001053515.1	2.98751	2782	JVSV01
Enterococcus faecalis	135_EFLS	PRJNA267549	GCA_001053495.1	2.99657	2765	JVSW01
Enterococcus faecalis	1333_EFLS	PRJNA267549	GCA_001053475.1	3.20343	2983	JVTG01
Enterococcus faecalis	133_EFLS	PRJNA267549	GCA_001053455.1	3.30387	3117	JVTK01
Enterococcus faecalis	1325_EFLS	PRJNA267549	GCA_001054355.1	3.13653	2954	JVTP01
Enterococcus faecalis	132_EFLS	PRJNA267549	GCA_001053375.1	3.3048	3125	JVTX01
Enterococcus faecalis	1308_EFLS	PRJNA267549	GCA_001053335.1	3.2219	3060	JVUK01
Enterococcus faecalis	128_EFLS	PRJNA267549	GCA_001054295.1	2.8754	2661	JVVS01
Enterococcus faecalis	1248_EFLS	PRJNA267549	GCA_001053145.1	3.18577	3032	JVXC01
Enterococcus faecalis	1228_EFLS	PRJNA267549	GCA_001053105.1	3.14873	3003	JVXY01
Enterococcus faecalis	1206_EFLS	PRJNA267549	GCA_001053015.1	2.84673	2638	JVYW01
Enterococcus faecalis	1192_EFLS	PRJNA267549	GCA_001054035.1	3.08145	2866	JVZM01
Enterococcus faecalis	1187_EFLS	PRJNA267549	GCA_001054015.1	2.92289	2689	JVZS01
Enterococcus faecalis	1164_EFLS	PRJNA267549	GCA_001052315.1	3.15503	2983	JWAR01
Enterococcus faecalis	116_EFLS	PRJNA267549	GCA_001052275.1	2.89236	2659	JWAW01
Enterococcus faecalis	1138_EFLS	PRJNA267549	GCA_001052215.1	3.05351	2818	JWBU01
Enterococcus faecalis	XJ05	PRJNA278346	GCA_001263775.1	2.91574	2717	LAEB01
Enterococcus faecalis	14EA1	PRJNA244756	GCA_003319355.1	2.79729	2576	LEPC01
Enterococcus faecalis	16EA1	PRJNA244756	GCA_003319335.1	3.02958	2801	LEPD01
Enterococcus faecalis	182EA1	PRJNA244756	GCA_003319365.1	2.80082	2550	LEPE01
Enterococcus faecalis	209EA1	PRJNA244756	GCA_003319425.1	2.67174	2404	LEPF01
Enterococcus faecalis	210AEA1	PRJNA244756	GCA_003319415.1	2.94705	2734	LEPG01
Enterococcus faecalis	213EA1	PRJNA244756	GCA_003319475.1	2.75935	2577	LEPH01
Enterococcus faecalis	234EA1	PRJNA244756	GCA_003319435.1	2.98561	2764	LEPI01
Enterococcus faecalis	236EA1	PRJNA244756	GCA_003319505.1	2.87916	2667	LEPJ01
Enterococcus faecalis	250AEA1	PRJNA244756	GCA_003319495.1	2.84743	2576	LEPK01
Enterococcus faecalis	257EA1	PRJNA244756	GCA_003319525.1	2.82063	2568	LEPL01
Enterococcus faecalis	262EA1	PRJNA244756	GCA_003319555.1	3.06608	2787	LEPM01
Enterococcus faecalis	263EA1	PRJNA244756	GCA_003319595.1	2.9735	2762	LEPN01
Enterococcus faecalis	270AEA1	PRJNA244756	GCA_003319605.1	2.89712	2686	LEPO01
Enterococcus faecalis	277EA1	PRJNA244756	GCA_003319575.1	2.75149	2533	LEPP01
Enterococcus faecalis	294EA1	PRJNA244756	GCA_003319615.1	3.00501	2778	LEPQ01
Enterococcus faecalis	297EA1	PRJNA244756	GCA_003319625.1	2.90084	2651	LEPR01
Enterococcus faecalis	2EA1	PRJNA244756	GCA_003319675.1	2.86625	2627	LEPS01
Enterococcus faecalis	300AEA1	PRJNA244756	GCA_003319685.1	2.88642	2699	LEPT01
Enterococcus faecalis	302EA1	PRJNA244756	GCA_003319735.1	2.99586	2703	LEPU01
Enterococcus faecalis	304EA1	PRJNA244756	GCA_003319755.1	2.93235	2696	LEPV01
Enterococcus faecalis	312EA1	PRJNA244756	GCA_003319765.1	2.87016	2597	LEPW01
Enterococcus faecalis	315EA1	PRJNA244756	GCA_003319715.1	2.77726	2530	LEPX01
Enterococcus faecalis	34EA1	PRJNA244756	GCA_003319795.1	2.95034	2722	LEPY01
Enterococcus faecalis	35EA1	PRJNA244756	GCA_003319805.1	2.88007	2652	LEPZ01
Enterococcus faecalis	39EA1	PRJNA244756	GCA_003319815.1	2.70718	2467	LEQA01
Enterococcus faecalis	52EA1	PRJNA244756	GCA_003319855.1	2.88896	2670	LEQB01
Enterococcus faecalis	54EA1	PRJNA244756	GCA_003319915.1	2.92753	2671	LEQC01
Enterococcus faecalis	61EA1	PRJNA244756	GCA_003319875.1	2.79047	2554	LEQD01
Enterococcus faecalis	68EA1	PRJNA244756	GCA_003319925.1	2.92505	2683	LEQE01
Enterococcus faecalis	72EA1	PRJNA244756	GCA_003319895.1	2.91116	2717	LEQF01
Enterococcus faecalis	76EA1	PRJNA244756	GCA_003319995.1	2.85599	2612	LEQG01
Enterococcus faecalis	91EA1	PRJNA244756	GCA_003319955.1	2.8176	2603	LEQH01
Enterococcus faecalis	P8-1	PRJNA296376	GCA_001400055.1	3.14674	2924	LKGR01
Enterococcus faecalis	P9-1	PRJNA296377	GCA_001400065.1	3.05163	2954	LKGS01
Enterococcus faecalis	CU0714	PRJNA320400	GCA_001639005.2	3.03973	2878	LXID01
Enterococcus faecalis	UCD-PD3	PRJNA322048	GCA_001692955.1	2.86131	2636	LYBN01
Enterococcus faecalis	ST4:1	PRJNA335587	GCA_001878765.1	3.04449	2772	MCFU01
Enterococcus faecalis	ST55:12	PRJNA335587	GCA_001878785.1	3.0157	2775	MCFV01
Enterococcus faecalis	ST4:13	PRJNA335587	GCA_001878755.1	2.98306	2711	MCFW01
Enterococcus faecalis	CG_E	PRJNA313312	GCA_001766735.1	2.96988	2799	MIQF01
Enterococcus faecalis	F1213D 146	PRJNA342049	GCA_002077445.1	2.91332	2710	MJEC01
Enterococcus faecalis	PM01	PRJNA358432	GCA_001932015.2	2.83282	2576	MSHQ02
Enterococcus faecalis ATCC 29212	ATCC 29212	PRJNA341407	GCA_001999625.1	3.01126	2803	MTFY01
Enterococcus faecalis	ATCC BAA-2128	PRJNA379934	GCA_002088065.1	2.96474	2744	NAQY01
Enterococcus faecalis	S13	PRJNA380190	GCA_002110325.1	2.93404	2809	NBDS01
Enterococcus faecalis	S17	PRJNA380190	GCA_002110335.1	2.86038	2661	NBDT01
Enterococcus faecalis	S16	PRJNA380190	GCA_002110385.1	2.85338	2647	NBDU01
Enterococcus faecalis	S14	PRJNA380190	GCA_002110435.1	3.06414	2943	NBDW01
Enterococcus faecalis V583	V583	PRJNA70	GCA_000007785.1	3.35997	3172	NC_004668.1/AE016830.1
Enterococcus faecalis OG1RF	OG1RF	PRJNA20843	GCA_000172575.2	2.73963	2483	NC_017316.1/CP002621.1
Enterococcus faecalis	11D3_DIV0676_a	PRJNA313452	GCA_002140345.1	2.872	2584	NGMY01
Enterococcus faecalis	2069	PRJNA391478	GCA_002763375.1	3.03732	2875	NJIM01
Enterococcus faecalis	2070	PRJNA391478	GCA_002763385.1	2.71687	2484	NJIN01
Enterococcus faecalis	W11	PRJDB5023	GCA_002355755.1	2.70486	2469	NZ_AP017623.1/AP017623.1
Enterococcus faecalis	KUB3006	PRJDB6823	GCA_003966385.1	3.13847	2892	NZ_AP018538.1/AP018538.1
Enterococcus faecalis	KUB3007	PRJDB6823	GCA_003966405.1	3.17174	2932	NZ_AP018543.1/AP018543.1
Enterococcus faecalis ATCC 29212	ATCC 29212	PRJNA244550	GCA_000742975.1	3.04813	2779	NZ_CP008816.1/CP008816.1
Enterococcus faecalis	KB1	PRJNA317592	GCA_001689055.2	3.02601	2697	NZ_CP015410.2/CP015410.2
Enterococcus faecalis	L12	PRJNA352597	GCA_001886675.1	2.66825	2436	NZ_CP018102.1/CP018102.1
Enterococcus faecalis	KB1	PRJNA289613	GCA_002221625.2	3.02565	2697	NZ_CP022712.1/CP022712.1
Enterococcus faecalis OG1RF	OG1RF	PRJNA419201	GCA_004006275.1	2.73958	2427	NZ_CP025020.1/CP025020.1
Enterococcus faecalis	OG1RF-SagA	PRJNA419202	GCA_004006595.1	2.74119	2421	NZ_CP025021.1/CP025021.1
Enterococcus faecalis	VE18379	PRJNA532354	GCA_006494855.1	3.21832	3037	NZ_CP039548.1/CP039548.1
Enterococcus faecalis	VE18395	PRJNA532354	GCA_006494875.1	3.2015	3023	NZ_CP039549.1/CP039549.1
Enterococcus faecalis EnGen0107	B594	PRJNA88231	GCA_000391485.2	3.26772	3092	NZ_CP041738.1/CP041738.1
Enterococcus faecalis	SCAID PHRX1-2018	PRJNA555137	GCA_007632055.1	2.69582	2438	NZ_CP041877.1/CP041877.1
Enterococcus faecalis	133170041-3	PRJNA587161	GCA_013344605.1	3.03844	2807	NZ_CP046108.1/CP046108.1
Enterococcus faecalis	111540047-1	PRJNA587161	GCA_013344625.1	2.93444	2685	NZ_CP046111.1/CP046111.1
Enterococcus faecalis	111540027-2	PRJNA587161	GCA_013344645.1	2.93752	2690	NZ_CP046112.1/CP046112.1
Enterococcus faecalis	092160007-3	PRJNA587161	GCA_013344665.1	2.67548	2415	NZ_CP046113.1/CP046113.1
Enterococcus faecalis	336	PRJNA423145	GCA_002848255.1	3.07429	2892	PKGH01
Enterococcus faecalis	VK1	PRJNA423151	GCA_002848295.1	2.60368	2357	PKGK01
Enterococcus faecalis	UMB0048	PRJNA316969	GCA_002861285.1	3.01805	2838	PKHK01
Enterococcus faecalis	UMB0891	PRJNA316969	GCA_002861295.1	3.0737	2880	PKHL01
Enterococcus faecalis	124-2017	PRJNA471308	GCA_003144635.1	2.92013	2617	QFYI01
Enterococcus faecalis	100-2016	PRJNA471308	GCA_003144675.1	2.80613	2541	QFYJ01
Enterococcus faecalis	58-2013	PRJNA471308	GCA_003144655.1	2.91943	2623	QFYK01
Enterococcus faecalis	85-2016	PRJNA471308	GCA_003144685.1	2.98676	2683	QFYL01
Enterococcus faecalis	90-2015	PRJNA471308	GCA_003144735.1	3.03743	2779	QFYM01
Enterococcus faecalis	46-2014	PRJNA471308	GCA_003144715.1	3.02407	2780	QFYN01
Enterococcus faecalis	11-2011	PRJNA471308	GCA_003144755.1	3.0118	2754	QFYO01
Enterococcus faecalis	AR99-190	PRJNA476469	GCA_005235795.1	2.81352	2615	QPTH01
Enterococcus faecalis	NVIT04	PRJNA484798	GCA_003426185.1	2.77318	2560	QUAG01
Enterococcus faecalis	N010.J-3	PRJNA489090	GCA_008083105.1	2.95142	2775	QYLT01
Enterococcus faecalis	N010.L-11	PRJNA489090	GCA_008083055.1	3.02543	2862	QYLV01
Enterococcus faecalis	N015.C-18	PRJNA489090	GCA_008082935.1	3.13016	2937	QYMB01
Enterococcus faecalis	N018.C-13	PRJNA489090	GCA_008082775.1	2.84914	2636	QYMK01
Enterococcus faecalis	N018.G-13	PRJNA489090	GCA_008082765.1	2.97667	2806	QYMN01
Enterococcus faecalis	N023.D-17	PRJNA489090	GCA_008082705.1	2.88151	2666	QYMR01
Enterococcus faecalis	N039.E-24	PRJNA489090	GCA_008082585.1	3.07892	2924	QYMW01
Enterococcus faecalis	N039.H-3	PRJNA489090	GCA_008082415.1	3.00307	2819	QYNC01
Enterococcus faecalis	T0101B.C-10	PRJNA489090	GCA_008121035.1	3.0176	2839	QYNJ01
Enterococcus faecalis	T0185A.B-13	PRJNA489090	GCA_008082095.1	2.9383	2746	QYNZ01
Enterococcus faecalis	LIT15-A36'	PRJNA273513	GCA_003796545.1	2.84137	2683	RKMO01
Enterococcus faecalis	LIT15-A36	PRJNA273513	GCA_003796565.1	2.8415	2682	RKMP01
Enterococcus faecalis	LIT13 A37'	PRJNA273513	GCA_003795665.1	2.95607	2748	RKMQ01
Enterococcus faecalis	LIT13 A36	PRJNA273513	GCA_003795675.1	2.95555	2744	RKMR01
Enterococcus faecalis	LIT12 A36	PRJNA273513	GCA_003796665.1	2.85027	2626	RKMT01
Enterococcus faecalis	LIT10 A36	PRJNA273513	GCA_003796585.1	2.64406	2431	RKMU01
Enterococcus faecalis	LIT9-A36	PRJNA273513	GCA_003795725.1	2.84111	2684	RKMV01
Enterococcus faecalis	LIT8 A36'	PRJNA273513	GCA_003796605.1	2.88627	2675	RKMW01
Enterococcus faecalis	LIT5-A37	PRJNA273513	GCA_003796705.1	2.83734	2620	RKMY01
Enterococcus faecalis	LIT2 A36'	PRJNA273513	GCA_003795755.1	3.19152	2950	RKMZ01
Enterococcus faecalis	P6 C A35	PRJNA273513	GCA_003795855.1	2.94342	2727	RKNK01
Enterococcus faecalis	P3 CL A35	PRJNA273513	GCA_003795925.1	2.94094	2731	RKNN01
Enterococcus faecalis	P6 C A28	PRJNA273513	GCA_003796085.1	2.94342	2727	RKNZ01
Enterococcus faecalis	P3 CL A28	PRJNA273513	GCA_003796135.1	3.07451	2858	RKOD01
Enterococcus faecalis	P17 CL A21	PRJNA273513	GCA_003796195.1	2.84214	2682	RKOG01
Enterococcus faecalis	P16 CL A21	PRJNA273513	GCA_003796245.1	2.95251	2740	RKOH01
Enterococcus faecalis	P10 CL A21	PRJNA273513	GCA_003796965.1	2.83797	2676	RKOM01
Enterococcus faecalis	P9 CL A21	PRJNA273513	GCA_003796325.1	2.93708	2723	RKON01
Enterococcus faecalis	P7 C A21	PRJNA273513	GCA_003796375.1	3.28538	2986	RKOR01
Enterococcus faecalis	P3 CL A14	PRJNA273513	GCA_003797595.1	2.84135	2687	RKPJ01
Enterococcus faecalis	P12 C A7	PRJNA273513	GCA_003797105.1	2.84001	2682	RKPT01
Enterococcus faecalis	P9 CL A7	PRJNA273513	GCA_003797725.1	3.09565	2901	RKPW01
Enterococcus faecalis	P7 C A7	PRJNA273513	GCA_003797045.1	3.28153	2978	RKPY01
Enterococcus faecalis	P5 CL A7	PRJNA273513	GCA_003797645.1	2.83585	2678	RKPZ01
Enterococcus faecalis	L9	PRJNA515210	GCA_004099665.1	2.73712	2553	SCHR01
Enterococcus faecalis	L14-A	PRJNA515210	GCA_004099985.1	2.86671	2696	SCII01
Enterococcus faecalis	L10	PRJNA515210	GCA_004099975.1	2.79727	2628	SCIJ01
Enterococcus faecalis	2SIL2	PRJNA523601	GCA_005234035.1	3.56441	3423	SIYF01
Enterococcus faecalis	NCTC13379	PRJEB6403	GCA_900448045.1	3.59917	3304	UGIX01
Enterococcus faecalis	R227	PRJNA572571	GCA_008725805.1	2.77208	2549	VYUH01
Enterococcus faecalis	GH15	PRJNA572571	GCA_008726115.1	2.93868	2769	VYUV01
Enterococcus faecalis	BIOML-A7	PRJNA544527	GCA_009891565.1	2.90691	2608	WXSM01
Enterococcus faecalis	BIOML-A6	PRJNA544527	GCA_009891585.1	2.91787	2654	WXSN01
Enterococcus faecalis	BIOML-A5	PRJNA544527	GCA_009891625.1	2.92489	2660	WXSO01
Enterococcus faecalis	BIOML-A4	PRJNA544527	GCA_009891595.1	2.92252	2658	WXSP01
Enterococcus faecalis	BIOML-A3	PRJNA544527	GCA_009891635.1	2.92692	2660	WXSQ01
Enterococcus faecalis	BIOML-A2	PRJNA544527	GCA_009891645.1	2.92223	2661	WXSR01
Enterococcus faecalis	BIOML-A1	PRJNA544527	GCA_009891705.1	2.92593	2657	WXSS01
Enterococcus faecalis	VNMU281	PRJNA598234	GCA_009887885.1	2.92128	2655	WYAE01
Enterococcus faecalis	110	PRJNA477598	GCA_005154485.1	2.86565	2622	NZ_CP039752.1/CP039752.1
