# Supplementary material for: Extensive Comparative Genomic Analysis of Enterococcus faecalis and Enterococcus faecium Reveals a Direct Association between the Absence of CRISPR–Cas Systems, the Presence of Anti-Endonuclease (ardA) and the Acquisition of Vancomycin Resistance in E. faecium
Source: Microorganisms. 2021 May 21;9(6):1118. doi: 10.3390/microorganisms9061118 (PMC8224324; doi:10.3390/microorganisms9061118)
Supplement: Supplementary file 1 [file microorganisms-09-01118-s001.zip › microorganisms-1211750-supplementary/supplementary_files/Supplementary Table S2.xlsx]

## Sheet: Supplementatry_data_list_faeciu
Species	Strains	BioProjects	Assembly	Size(Mb)	Number of CDS	Accession Number
Enterococcus faecium	LAC7.2	PRJNA573875	GCA_009036045.1	2.91294	2664	NZ_CP045012.1/CP045012.1
Enterococcus faecium	F1129D 110	PRJNA342049	GCA_002077625.1	2.71165	2454	MJDY01
Enterococcus faecium	F1213D 01	PRJNA342049	GCA_002077915.1	2.77251	2547	MJDZ01
Enterococcus faecium	F1129F 09	PRJNA342049	GCA_002077585.1	2.7836	2577	MJDX01
Enterococcus faecium	70-61-7	PRJNA261381	GCA_000804385.1	2.52141	2304	JUEK01
Enterococcus faecium	70-40-11	PRJNA261380	GCA_000804405.1	2.59942	2389	JUEJ01
Enterococcus faecium	1970-08-02	PRJNA261384	GCA_000804415.1	2.49109	2261	JUEL01
Enterococcus faecium	1970-07-08	PRJNA261110	GCA_000767345.1	2.47604	2216	JRUF01
Enterococcus faecium	70-36-8	PRJNA261133	GCA_000767365.1	2.71671	2548	JRUG01
Enterococcus faecium	BM4105-RF	PRJNA477272	GCA_003269465.1	2.68378	2421	NZ_CP030110.1/CP030110.1
Enterococcus faecium EnGen0019	E0680	PRJNA82423	GCA_000321585.1	2.70274	2395	AHWN01
Enterococcus faecium EnGen0026	E2039	PRJNA82485	GCA_000322145.1	2.92568	2642	AHXS01
Enterococcus faecium EnGen0051	E1644	PRJNA82513	GCA_000322365.1	2.96377	2715	AHYG01
Enterococcus faecium EnGen0050	E2369	PRJNA82515	GCA_000322385.1	3.0013	2761	AHYH01
Enterococcus faecium EnGen0043	E2134	PRJNA82489	GCA_000322185.1	2.81852	2485	AHXU01
Enterococcus faecium EnGen0032	E1622	PRJNA82461	GCA_000321945.1	2.61743	2383	AHXG01
Enterococcus faecium EnGen0008	E0688	PRJNA82425	GCA_000321605.1	2.65994	2374	AHWO01
Enterococcus faecium EnGen0048	E4215	PRJNA82509	GCA_000322325.1	2.64689	2332	AHYE01
Enterococcus faecium EnGen0146	9931110-4	PRJNA88311	GCA_000392105.1	2.66288	2397	AITK01
Enterococcus faecium EnGen0138	9830091-5	PRJNA88293	GCA_000392025.1	2.63722	2369	AITC01
Enterococcus faecium EnGen0134	7430166-3	PRJNA88275	GCA_000391905.1	2.59812	2338	AIST01
Enterococcus faecium EnGen0124	7230532-1	PRJNA88263	GCA_000391785.1	2.58781	2306	AISN01
Enterococcus faecium EnGen0133	7330446-2	PRJNA88267	GCA_000391825.1	2.65212	2390	AISP01
Enterococcus faecium EnGen0140	9830512-2	PRJNA88299	GCA_000392045.1	2.65569	2400	AITE01
Enterococcus faecium EnGen0128	9730219-1	PRJNA88285	GCA_000391945.1	2.59213	2351	AISY01
Enterococcus faecium EnGen0147	A17 Sv1	PRJNA88313	GCA_000392125.1	2.58923	2310	AITL01
Enterococcus faecium EnGen0129	7330884-2	PRJNA88273	GCA_000391885.1	2.55774	2294	AISS01
Enterococcus faecium EnGen0148	E8sv3	PRJNA88315	GCA_000392145.1	2.61516	2344	AITM01
Enterococcus faecium EnGen0156	S658-3	PRJNA88331	GCA_000395425.1	2.62101	2355	AIUD01
Enterococcus faecium EnGen0137	9731352-4	PRJNA88291	GCA_000392005.1	2.65197	2416	AITB01
Enterococcus faecium EnGen0132	9730357-1	PRJNA88287	GCA_000391965.1	2.61939	2353	AISZ01
Enterococcus faecium EnGen0126	7330519-3	PRJNA88269	GCA_000391845.1	2.59173	2319	AISQ01
Enterococcus faecium EnGen0135	7330614-1	PRJNA88271	GCA_000391865.1	2.58739	2307	AISR01
Enterococcus faecium EnGen0142	9830565-4	PRJNA88303	GCA_000392065.1	2.61272	2329	AITG01
Enterococcus faecium EnGen0130	841V03	PRJNA88277	GCA_000391925.1	2.67255	2403	AISU01
Enterococcus faecium EnGen0145	9930238-2	PRJNA88309	GCA_000392085.1	2.58977	2311	AITJ01
Enterococcus faecium EnGen0125	7330381-1	PRJNA88265	GCA_000391805.1	2.59818	2321	AISO01
Enterococcus faecium EnGen0184	F9730129-1	PRJNA88387	GCA_000395965.1	2.76886	2442	AITN01
Enterococcus faecium EnGen0136	9731349-1	PRJNA88289	GCA_000391985.1	2.65436	2366	AITA01
Enterococcus faecium EnGen0172	VAN 222	PRJNA88363	GCA_000395725.1	2.75537	2502	AIUX01
Enterococcus faecium EnGen0171	VAN 219	PRJNA88361	GCA_000395705.1	2.73783	2494	AIUW01
Enterococcus faecium EnGen0174	VAN 335	PRJNA88367	GCA_000395765.1	2.80899	2542	AIUZ01
Enterococcus faecium EnGen0173	VAN 332	PRJNA88365	GCA_000395745.1	2.83083	2573	AIUY01
Enterococcus faecium EnGen0176	VAN 345	PRJNA88371	GCA_000395805.1	2.78885	2538	AIVB01
Enterococcus faecium EnGen0175	VAN 342	PRJNA88369	GCA_000395785.1	2.84074	2618	AIVA01
Enterococcus faecium	Sw253	PRJNA572571	GCA_008725785.1	2.54512	2316	VYUF01
Enterococcus faecium	Sw348	PRJNA572571	GCA_008725685.1	2.53259	2295	VYUB01
Enterococcus faecium	Sw342	PRJNA572571	GCA_008725705.1	2.54725	2321	VYUC01
Enterococcus faecium	SW245	PRJNA572571	GCA_008725775.1	2.50962	2268	VYUG01
Enterococcus faecium	Sw290	PRJNA572571	GCA_008725735.1	2.51058	2266	VYUE01
Enterococcus faecium	GH32	PRJNA572571	GCA_008726035.1	2.48697	2263	VYUR01
Enterococcus faecium	GH24	PRJNA572571	GCA_008726075.1	2.48754	2262	VYUU01
Enterococcus faecium	GH76	PRJNA572571	GCA_008725845.1	2.48263	2250	VYUJ01
Enterococcus faecium	GH14	PRJNA572571	GCA_008726125.1	2.48698	2235	VYUW01
Enterococcus faecium	GH98	PRJNA572571	GCA_008725835.1	2.50967	2274	VYUI01
Enterococcus faecium	GH58	PRJNA572571	GCA_008725935.1	2.47761	2236	VYUN01
Enterococcus faecium EnGen0009	E1573	PRJNA82443	GCA_000321765.1	2.86423	2565	AHWX01
Enterococcus faecium	TV43	PRJNA476469	GCA_005237365.1	2.66035	2467	QPVF01
Enterococcus faecium	TV73	PRJNA476469	GCA_005236245.1	2.65717	2461	QPUO01
Enterococcus faecium	TV92	PRJNA476469	GCA_005236135.1	2.62432	2430	QPUF01
Enterococcus faecium	TV71	PRJNA476469	GCA_005237165.1	2.6589	2454	QPUP01
Enterococcus faecium	TV55	PRJNA476469	GCA_005237235.1	2.64923	2457	QPUV01
Enterococcus faecium	10-2A	PRJNA476469	GCA_005238875.1	2.56488	2326	QPZJ01
Enterococcus faecium	10-9A	PRJNA476469	GCA_005237065.1	2.56477	2330	QPZE01
Enterococcus faecium	TV15	PRJNA476469	GCA_005236495.1	2.54167	2288	QPVV01
Enterococcus faecium	TV20	PRJNA476469	GCA_005237525.1	2.55615	2322	QPVQ01
Enterococcus faecium	TV47	PRJNA476469	GCA_005236345.1	2.55133	2322	QPVB01
Enterococcus faecium	TV76	PRJNA476469	GCA_005236235.1	2.58164	2340	QPUM01
Enterococcus faecium	TV75	PRJNA476469	GCA_005234785.1	2.59363	2356	QPUN01
Enterococcus faecium	TV12	PRJNA476469	GCA_005236605.1	2.54444	2317	QPWF01
Enterococcus faecium	TV78	PRJNA476469	GCA_005236195.1	2.56784	2333	QPUK01
Enterococcus faecium	TV54	PRJNA476469	GCA_005236315.1	2.40542	2187	QPUW01
Enterococcus faecium	TV49	PRJNA476469	GCA_005236305.1	2.56225	2333	QPUZ01
Enterococcus faecium	TV81	PRJNA476469	GCA_005236155.1	2.56171	2330	QPUI01
Enterococcus faecium	IV28	PRJNA476469	GCA_005236665.1	2.5914	2344	QPWU01
Enterococcus faecium	TV111	PRJNA476469	GCA_005237785.1	2.57005	2320	QPWM01
Enterococcus faecium	12-5VP	PRJNA476469	GCA_005238475.1	2.51249	2235	QPYW01
Enterococcus faecium	12-8VP	PRJNA476469	GCA_005238805.1	2.51486	2240	QPYR01
Enterococcus faecium	12-6VP	PRJNA476469	GCA_005238445.1	2.51433	2231	QPYV01
Enterococcus faecium	TV104	PRJNA476469	GCA_005237865.1	2.63518	2405	QPWQ01
Enterococcus faecium	TV45	PRJNA476469	GCA_005237355.1	2.53509	2296	QPVD01
Enterococcus faecium	TV125	PRJNA476469	GCA_005237715.1	2.52054	2270	QPWH01
Enterococcus faecium	TV98	PRJNA476469	GCA_005236115.1	2.52001	2270	QPUD01
Enterococcus faecium	TV56	PRJNA476469	GCA_005237215.1	2.47545	2218	QPUU01
Enterococcus faecium	07-03-81	PRJNA476469	GCA_005238985.1	2.58614	2307	QPZT01
Enterococcus faecium	2007-11-07	PRJNA476469	GCA_005238665.1	2.58456	2310	QPZS01
Enterococcus faecium	TV14	PRJNA476469	GCA_005236505.1	2.57886	2299	QPVX01
Enterococcus faecium	TV10	PRJNA476469	GCA_005236645.1	2.58604	2312	QPWN01
Enterococcus faecium	VV11	PRJNA476469	GCA_005234705.1	2.52181	2245	QPUA01
Enterococcus faecium	VV6	PRJNA476469	GCA_005236025.1	2.51084	2238	QPTW01
Enterococcus faecium	TV58	PRJNA476469	GCA_005237195.1	2.52485	2251	QPUS01
Enterococcus faecium	TV41	PRJNA476469	GCA_005237385.1	2.54046	2261	QPVH01
Enterococcus faecium	TV137	PRJNA476469	GCA_005237725.1	2.52734	2290	QPWD01
Enterococcus faecium	TV162	PRJNA476469	GCA_005236515.1	2.52923	2292	QPVU01
Enterococcus faecium	TV139	PRJNA476469	GCA_005236525.1	2.52658	2289	QPWB01
Enterococcus faecium	TV138	PRJNA476469	GCA_005237675.1	2.50973	2278	QPWC01
Enterococcus faecium	TV83	PRJNA476469	GCA_005234745.1	2.55436	2320	QPUG01
Enterococcus faecium	TV118	PRJNA476469	GCA_005237735.1	2.58026	2309	QPWK01
Enterococcus faecium	TV97	PRJNA476469	GCA_005236125.1	2.52564	2271	QPUE01
Enterococcus faecium	TV57	PRJNA476469	GCA_005237205.1	2.55462	2258	QPUT01
Enterococcus faecium	TV42	PRJNA476469	GCA_005236375.1	2.62925	2392	QPVG01
Enterococcus faecium	TV77	PRJNA476469	GCA_005236225.1	2.63208	2395	QPUL01
Enterococcus faecium	12-7VP	PRJNA476469	GCA_005238815.1	2.62114	2384	QPYT01
Enterococcus faecium	11-8A	PRJNA476469	GCA_005237055.1	2.6479	2403	QPZB01
Enterococcus faecium	12-9VP	PRJNA476469	GCA_005238785.1	2.60883	2368	QPYQ01
Enterococcus faecium	TV123	PRJNA476469	GCA_005237705.1	2.53372	2300	QPWI01
Enterococcus faecium	TV82	PRJNA476469	GCA_005236145.1	2.53656	2300	QPUH01
Enterococcus faecium	12-3VP	PRJNA476469	GCA_005238515.1	2.63111	2405	QPYX01
Enterococcus faecium	TV44	PRJNA476469	GCA_005236355.1	2.65547	2427	QPVE01
Enterococcus faecium	TV21	PRJNA476469	GCA_005237515.1	2.70073	2477	QPVP01
Enterococcus faecium	TV48	PRJNA476469	GCA_005236325.1	2.53744	2274	QPVA01
Enterococcus faecium	TV52	PRJNA476469	GCA_005237275.1	2.5722	2302	QPUX01
Enterococcus faecium	TV18	PRJNA476469	GCA_005237545.1	2.56779	2304	QPVS01
Enterococcus faecium	TV4	PRJNA476469	GCA_005237325.1	2.56933	2296	QPUY01
Enterococcus faecium	FSIS1608820	PRJNA292669	GCA_004332055.1	2.6152	2386	NZ_CP028727.1/CP028727.1
Enterococcus faecium	CVM N59624F	PRJNA292669	GCA_002944675.1	2.70381	2484	PTVY01
Enterococcus faecium	CVM N59559F	PRJNA292669	GCA_002945575.1	2.7263	2494	PTWH01
Enterococcus faecium	CVM N59542F	PRJNA292669	GCA_002945475.1	2.90972	2771	PTWN01
Enterococcus faecium	CVM N60260F	PRJNA292669	GCA_002944025.1	2.74065	2552	PTTY01
Enterococcus faecium	L6-B	PRJNA515210	GCA_004099795.1	2.42204	2198	SCHT01
Enterococcus faecium	J14	PRJNA515210	GCA_004328255.1	2.7801	2607	SJCV01
Enterococcus faecium	L5-A	PRJNA515210	GCA_004099785.1	2.77096	2600	SCHV01
Enterococcus faecium	J16	PRJNA515210	GCA_004328385.1	2.7767	2605	SJCU01
Enterococcus faecium	L20-B	PRJNA515210	GCA_004099895.1	2.78137	2603	SCIE01
Enterococcus faecium	J27	PRJNA515210	GCA_004328225.1	2.77795	2599	SJCS01
Enterococcus faecium	J34	PRJNA515210	GCA_004328245.1	2.79469	2616	SJCR01
Enterococcus faecium	J43	PRJNA515210	GCA_004332275.1	2.7843	2610	SJCQ01
Enterococcus faecium	J7	PRJNA515210	GCA_004332255.1	2.75888	2580	SJCP01
Enterococcus faecium	J25	PRJNA515210	GCA_004328235.1	2.76846	2603	SJCT01
Enterococcus faecium EnGen0189	HF50204	PRJNA88467	GCA_000396765.1	2.64876	2383	AITV01
Enterococcus faecium EnGen0187	HF50106	PRJNA88463	GCA_000396725.1	2.64532	2355	AITT01
Enterococcus faecium EnGen0186	HF50105	PRJNA88461	GCA_000396705.1	2.63895	2351	AITS01
Enterococcus faecium EnGen0185	HF50104	PRJNA88459	GCA_000396685.1	2.80424	2563	AITR01
Enterococcus faecium EnGen0190	HF50215	PRJNA88469	GCA_000396785.1	2.82188	2591	AITW01
Enterococcus faecium EnGen0188	HF50203	PRJNA88465	GCA_000396745.1	2.62913	2361	AITU01
Enterococcus faecium	CVM N59754F	PRJNA292669	GCA_002944835.1	2.61845	2394	PTUQ01
Enterococcus faecium	CVM N60045F	PRJNA292669	GCA_002944515.1	2.80031	2577	PTUI01
Enterococcus faecium	CVM N59907F	PRJNA292669	GCA_002945055.1	2.78185	2578	PTVH01
Enterococcus faecium	CVM N60336F	PRJNA292669	GCA_002944075.1	2.81003	2632	PTTR01
Enterococcus faecium	CVM N60299F	PRJNA292669	GCA_002944195.1	2.71435	2524	PTTV01
Enterococcus faecium	CVM N60425F	PRJNA292669	GCA_002945375.1	2.74022	2575	PTVS01
Enterococcus faecium	CVM N60252F	PRJNA292669	GCA_002944215.1	2.619	2455	PTUA01
Enterococcus faecium	CVM N60449F	PRJNA292669	GCA_002945215.1	2.77572	2616	PTVM01
Enterococcus faecium	CVM N60190F	PRJNA292669	GCA_002944305.1	2.6565	2441	PTUC01
Enterococcus faecium	CVM N60357F	PRJNA292669	GCA_002944115.1	2.67067	2519	PTTS01
Enterococcus faecium	CVM N59469F	PRJNA292669	GCA_002945935.1	2.73685	2525	PTWZ01
Enterococcus faecium	CVM N59951F	PRJNA292669	GCA_002944435.1	2.80163	2625	PTVC01
Enterococcus faecium	CVM N60048F	PRJNA292669	GCA_002944375.1	2.68542	2487	PTUV01
Enterococcus faecium	CVM N60061F	PRJNA292669	GCA_002944455.1	2.75481	2562	PTUH01
Enterococcus faecium	CVM N60463F	PRJNA292669	GCA_002945185.1	2.5403	2315	PTVL01
Enterococcus faecium	CVM N60200F	PRJNA292669	GCA_002944235.1	2.53801	2350	PTUB01
Enterococcus faecium	CVM N59891F	PRJNA292669	GCA_002945255.1	2.81777	2626	PTVN01
Enterococcus faecium	A5.1A	PRJNA546230	GCA_006381655.1	2.63807	2445	VFCD01
Enterococcus faecium	10B2-36	PRJNA609650	GCA_015230165.1	2.68101	2455	JAAMRX01
Enterococcus faecium	7A2-40	PRJNA609650	GCA_015230335.1	2.56821	2365	JAAMSC01
Enterococcus faecium	8D1-48	PRJNA609650	GCA_015230275.1	2.56417	2358	JAAMSA01
Enterococcus faecium	6L3-36	PRJNA609650	GCA_015230285.1	2.68662	2478	JAAMSD01
Enterococcus faecium	E21_6	PRJNA609064	GCA_015208175.1	2.54299	2302	JAANZJ01
Enterococcus faecium	INF91_9	PRJNA609064	GCA_015208145.1	3.40179	3251	JAANZG01
Enterococcus faecium	U129_11	PRJNA609064	GCA_015208045.1	2.79437	2602	JAANZB01
Enterococcus faecium	D98_9	PRJNA609064	GCA_015208265.1	2.5644	2349	JAANZL01
Enterococcus faecium	D95_9	PRJNA609064	GCA_015208255.1	2.56257	2354	JAANZM01
Enterococcus faecium E525	E525	PRJNA192893	GCA_000477575.1	2.90443	2783	AUWV01
Enterococcus faecium	ICBEf1B	PRJNA393267	GCA_002233655.1	3.00204	2849	NKYP01
Enterococcus faecium	W141	PRJNA541552	GCA_006541625.1	2.76126	2456	VHQS01
Enterococcus faecium	W148	PRJNA541552	GCA_006541485.1	2.75866	2475	VHQR01
Enterococcus faecium	H134E	PRJNA541552	GCA_006541535.1	2.50791	2294	VHRQ01
Enterococcus faecium	H112E	PRJNA541552	GCA_006541175.1	2.65519	2387	VHRR01
Enterococcus faecium	B492	PRJNA524668	GCA_009734855.1	3.00831	2750	WMGX01
Enterococcus faecium	B466	PRJNA524668	GCA_009734645.1	2.55341	2275	WMFT01
Enterococcus faecium	C329	PRJNA524668	GCA_009734655.1	2.48063	2209	WMFS01
Enterococcus faecium	C567	PRJNA524668	GCA_009735205.1	2.77802	2511	WMFZ01
Enterococcus faecium	R337	PRJNA524668	GCA_009734805.1	3.02378	2774	WMGZ01
Enterococcus faecium	R407	PRJNA524668	GCA_009734515.1	3.00517	2747	WMGW01
Enterococcus faecium	F11J	PRJNA524668	GCA_009734925.1	2.96437	2715	WMGR01
Enterococcus faecium	C12D	PRJNA524668	GCA_009735025.1	2.90387	2651	WMGJ01
Enterococcus faecium	H101S2	PRJNA524668	GCA_009735005.1	2.9149	2674	WMGK01
Enterococcus faecium	H53S1	PRJNA524668	GCA_009734915.1	2.96214	2718	WMGQ01
Enterococcus faecium	H123S2	PRJNA524668	GCA_009734975.1	2.93783	2704	WMGO01
Enterococcus faecium	cau274	PRJNA627823	GCA_013280545.1	2.68109	2453	JABTEJ01
Enterococcus faecium	cau273	PRJNA628015	GCA_013280535.1	2.57006	2309	JABTEH01
Enterococcus faecium	VREF003	PRJNA422798	GCA_002859045.1	2.91337	2643	PJZS01
Enterococcus faecium	VREF002	PRJNA422798	GCA_002859005.1	2.98997	2701	PJZT01
Enterococcus faecium	VREF005	PRJNA422798	GCA_002858965.1	2.97585	2691	PJZQ01
Enterococcus faecium	VREF004	PRJNA422798	GCA_002858985.1	2.99887	2730	PJZR01
Enterococcus faecium	N5	PRJNA634030	GCA_013283735.1	2.66456	2419	JABTBP01
Enterococcus faecium	CICYT-205	PRJNA264198	GCA_001622975.1	2.62747	2425	JTKR01
Enterococcus faecium	VREF001	PRJNA422798	GCA_002859025.1	2.9879	2722	PJZU01
Enterococcus faecium E1165	E1165	PRJNA192894	GCA_000477595.1	2.78966	2666	AUWW01
Enterococcus faecium	LBB.E81	PRJNA605957	GCA_010671845.1	2.7027	2475	JAAHTD01
Enterococcus faecium	EF_176	PRJNA497126	GCA_003939745.1	2.82612	2636	RHVK01
Enterococcus faecium	EF_166	PRJNA497126	GCA_003938345.1	2.90677	2696	RHVN01
Enterococcus faecium	EF_248	PRJNA497126	GCA_003938005.1	2.87188	2676	RHVF01
Enterococcus faecium	EF_048	PRJNA497126	GCA_003938525.1	2.90439	2684	RHWG01
Enterococcus faecium	EF_358	PRJNA497126	GCA_003940185.1	2.9742	2769	RHUY01
Enterococcus faecium	EF_386	PRJNA497126	GCA_003939705.1	3.00945	2792	RHUS01
Enterococcus faecium	EF_275	PRJNA497126	GCA_003939175.1	3.06318	2828	RHVD01
Enterococcus faecium	EF_127	PRJNA497126	GCA_003938045.1	3.01299	2802	RHVU01
Enterococcus faecium	EF_375	PRJNA497126	GCA_003936585.1	3.04965	2827	RHUV01
Enterococcus faecium	EF_108	PRJNA497126	GCA_003938395.1	3.07955	2880	RHVX01
Enterococcus faecium	EF_034	PRJNA497126	GCA_003940205.1	3.03434	2839	RHWI01
Enterococcus faecium	EF_238	PRJNA497126	GCA_003938285.1	2.91026	2724	RHVG01
Enterococcus faecium	EF_042	PRJNA497126	GCA_003938135.1	2.90372	2672	RHWH01
Enterococcus faecium	EF_103	PRJNA497126	GCA_003939775.1	3.12916	2921	RHVY01
Enterococcus faecium	EF_370	PRJNA497126	GCA_003937285.1	3.10378	2885	RHUW01
Enterococcus faecium	EF_384	PRJNA497126	GCA_003939145.1	3.0096	2792	RHUT01
Enterococcus faecium	EF_132	PRJNA497126	GCA_003940995.1	3.05319	2835	RHVS01
Enterococcus faecium	EF_205	PRJNA497126	GCA_003938495.1	3.0535	2851	RHVI01
Enterococcus faecium	EF_028	PRJNA497126	GCA_003937635.1	3.04819	2843	RHWK01
Enterococcus faecium	EF_171	PRJNA497126	GCA_003938035.1	2.84486	2647	RHVL01
Enterococcus faecium	EF_231	PRJNA497126	GCA_003938485.1	2.92351	2744	RHVH01
Enterococcus faecium	EF_264	PRJNA497126	GCA_003938275.1	2.86714	2637	RHVE01
Enterococcus faecium	EF_157	PRJNA497126	GCA_003939165.1	3.0613	2837	RHVO01
Enterococcus faecium	EF_052	PRJNA497126	GCA_003937355.1	3.06397	2832	RHWE01
Enterococcus faecium	EF_139	PRJNA497126	GCA_003937575.1	3.05581	2847	RHVR01
Enterococcus faecium	EF_334	PRJNA497126	GCA_003937935.1	3.05475	2837	RHVA01
Enterococcus faecium	EF_354	PRJNA497126	GCA_003938445.1	3.05125	2833	RHUZ01
Enterococcus faecium	EF_086	PRJNA497126	GCA_003940215.1	3.05038	2837	RHWB01
Enterococcus faecium	EF_078	PRJNA497126	GCA_003939805.1	3.03824	2839	RHWC01
Enterococcus faecium	EF_101	PRJNA497126	GCA_003939205.1	3.05148	2814	RHVZ01
Enterococcus faecium	EF_092	PRJNA497126	GCA_003938125.1	3.04997	2820	RHWA01
Enterococcus faecium	EF_292	PRJNA497126	GCA_003965125.1	3.05211	2826	RXOX01
Enterococcus faecium	EF_054	PRJNA497126	GCA_003938515.1	3.06571	2858	RHWD01
Enterococcus faecium	EF_181	PRJNA497126	GCA_003938305.1	3.06149	2835	RHVJ01
Enterococcus faecium	EF_313	PRJNA497126	GCA_003938265.1	3.00984	2793	RHVC01
Enterococcus faecium	EF_033	PRJNA497126	GCA_003938375.1	3.01753	2801	RHWJ01
Enterococcus faecium	EF_325	PRJNA497126	GCA_003936605.1	3.00795	2790	RHVB01
Enterococcus faecium	SCPM-O-B-8400 (ME80/PQL)	PRJNA269675	GCA_012935425.1	2.78026	2568	JABCAD01
Enterococcus faecium	SCPM-O-B-8405 (D162/AB)	PRJNA269675	GCA_012935455.1	2.8595	2589	JABCAE01
Enterococcus faecium	SCPM-O-B-8399 (E3601)	PRJNA269675	GCA_012935525.1	2.78994	2600	JABCAF01
Enterococcus faecium	19	PRJNA412735	GCA_002630985.1	3.02251	2825	PDMB01
Enterococcus faecium	471	PRJNA412735	GCA_002562815.1	2.86488	2629	PDFM01
Enterococcus faecium	993	PRJNA412735	GCA_002630965.1	2.86305	2626	PDLZ01
Enterococcus faecium	VREA3	PRJNA662907	GCA_015356265.1	3.42988	2876	NZ_JACYGU010000002.1
Enterococcus faecium	VREA2	PRJNA662907	GCA_015356315.1	3.47559	2854	NZ_JACYGT010000002.1
Enterococcus faecium	VREA1	PRJNA662907	GCA_015356325.1	3.28376	2765	NZ_JACYGS010000004.1
Enterococcus faecium	VREA4	PRJNA662907	GCA_015356225.1	3.49037	2806	NZ_JACYGV010000002.1
Enterococcus faecium	CVM N59711F	PRJNA292669	GCA_002944955.1	2.87057	2667	PTUU01
Enterococcus faecium	CVM N60363F	PRJNA292669	GCA_002944695.1	2.62589	2372	PTVW01
Enterococcus faecium	CVM N60417F	PRJNA292669	GCA_002945395.1	2.65917	2451	PTVT01
Enterococcus faecium	CVM N59513F	PRJNA292669	GCA_002946315.1	2.87181	2649	PTWQ01
Enterococcus faecium	CVM N60001F	PRJNA292669	GCA_002944615.1	2.90497	2700	PTUW01
Enterococcus faecium	CVM N59998F	PRJNA292669	GCA_002944535.1	2.59279	2428	PTUZ01
Enterococcus faecium	CVM N59492F	PRJNA292669	GCA_002945835.1	2.64847	2435	PTWW01
Enterococcus faecium	CVM N60324F	PRJNA292669	GCA_002944135.1	2.71441	2538	PTTU01
Enterococcus faecium	CVM N59947F	PRJNA292669	GCA_002944975.1	2.79881	2601	PTVD01
Enterococcus faecium MRSN 11639	MRSN 11639	PRJNA223620	GCA_000982025.1	2.95146	2753	LBIN01
Enterococcus faecium MRSN 3418	MRSN 3418	PRJNA223621	GCA_000981945.1	3.04886	2866	LBIM01
Enterococcus faecium	E232	PRJNA349966	GCA_002777275.1	3.13951	2909	NZ_CP017787.1/CP017787.1
Enterococcus faecium	F17E0263	PRJNA292665	GCA_006280355.1	2.93039	2671	NZ_CP040849.1/CP040849.1
Enterococcus faecium	9RL2-57	PRJNA609650	GCA_015230205.1	2.83262	2532	JAAMRY01
Enterococcus faecium	11L2-121	PRJNA609650	GCA_015230135.1	2.76116	2502	JAAMRV01
Enterococcus faecium	10L1-121	PRJNA609650	GCA_015230195.1	2.55889	2335	JAAMRW01
Enterococcus faecium	7L3-69	PRJNA609650	GCA_015230235.1	2.66827	2435	JAAMSB01
Enterococcus faecium	DUTYH_16120012	PRJNA600432	GCA_012063445.1	2.70379	2465	WYDL01
Enterococcus faecium	HY07	PRJNA416245	GCA_003574925.1	2.866	2551	NZ_CP032308.1/CP032308.1
Enterococcus faecium	MZF3	PRJNA557330	GCA_008079195.1	2.4736	2258	VOLX01
Enterococcus faecium	MZF5	PRJNA557330	GCA_008079185.1	2.63944	2449	VOLV01
Enterococcus faecium	MZF1	PRJNA557330	GCA_008079275.1	2.69168	2497	VOLZ01
Enterococcus faecium	MZF4	PRJNA557330	GCA_008079205.1	2.65108	2467	VOLW01
Enterococcus faecium	MZF2	PRJNA557330	GCA_008079215.1	2.53254	2339	VOLY01
Enterococcus faecium	GL3	PRJNA293084	GCA_001277795.1	2.42409	2237	LIHM01
Enterococcus faecium	E86	PRJNA523033	GCA_004923245.1	2.68883	2474	SIHT01
Enterococcus faecium	AT1E22	PRJEB19418	GCA_900166945.1	2.79892	2533	FUWF01
Enterococcus faecium	GM70	PRJNA295857	GCA_001455425.1	2.69692	2440	LKPH01
Enterococcus faecium	GM75	PRJNA295857	GCA_001455435.1	2.88818	2711	LKPI01
Enterococcus faecium	IQ110	PRJNA295857	GCA_001455445.1	2.80039	2617	LKPG01
Enterococcus faecium	EM333	PRJNA505538	GCA_004102995.1	2.84881	2671	RPCU01
Enterococcus faecium	E31	PRJNA274600	GCA_000951815.1	3.04847	2860	JYCO01
Enterococcus faecium	SC4	PRJNA422315	GCA_002848385.1	3.16853	2942	NZ_CP025425.1/CP025425.1
Enterococcus faecium	SSM5539	PRJNA335386	GCA_001996345.1	2.87638	2712	MQST01
Enterococcus faecium UC7267	UC7267	PRJNA200656	GCA_000411635.1	2.69767	2503	ASAM01
Enterococcus faecium EnGen0028	E1604	PRJNA82455	GCA_000321885.1	2.88803	2592	AHXD01
Enterococcus faecium	M299741	PRJNA546230	GCA_006375945.1	3.09729	2942	VFCO01
Enterococcus faecium EnGen0054	E1321	PRJNA82511	GCA_000322345.1	2.80741	2554	AHYF01
Enterococcus faecium UC7251	UC7251	PRJNA200658	GCA_000411655.1	2.69375	2497	ASAL01
Enterococcus faecium	22797	PRJNA546230	GCA_006375975.1	3.0119	2867	VFCP01
Enterococcus faecium	EFD 1	PRJNA610295	GCA_011174695.1	2.618	2366	JAANIF01
Enterococcus faecium	HPCN13	PRJNA472207	GCA_003172835.1	3.29103	3314	QGKP01
Enterococcus faecium	UBEF-41	PRJNA493554	GCA_005116555.1	2.71752	2505	SWBS01
Enterococcus faecium	D	PRJNA319060	GCA_002006745.1	2.77223	2550	MEGX01
Enterococcus faecium	EN236	PRJNA422750	GCA_004127105.1	2.5944	2403	PJWB01
Enterococcus faecium	EN793	PRJNA422750	GCA_004126585.1	2.53719	2272	PJVE01
Enterococcus faecium	EN669	PRJNA422750	GCA_004126555.1	2.51641	2249	PJVJ01
Enterococcus faecium	EN707	PRJNA422750	GCA_004125515.1	2.5016	2264	PJVG01
Enterococcus faecium	EN512	PRJNA422750	GCA_004126985.1	2.59845	2368	PJVP01
Enterococcus faecium	EN54	PRJNA422750	GCA_004126685.1	2.58873	2308	PJVN01
Enterococcus faecium	EN438	PRJNA422750	GCA_004126775.1	2.50547	2242	PJVU01
Enterococcus faecium	EN257	PRJNA422750	GCA_004126855.1	2.57026	2335	PJWA01
Enterococcus faecium	EN370	PRJNA422750	GCA_004127055.1	2.68801	2434	PJVW01
Enterococcus faecium	EN727	PRJNA422750	GCA_004126975.1	2.58347	2327	PJVF01
Enterococcus faecium	EN170	PRJNA422750	GCA_004127175.1	2.5634	2273	PJWE01
Enterococcus faecium	EN837	PRJNA422750	GCA_004126905.1	2.52035	2247	PJVB01
Enterococcus faecium	EN49	PRJNA422750	GCA_004126755.1	2.61786	2314	PJVR01
Enterococcus faecium	EN809	PRJNA422750	GCA_004126955.1	2.52389	2248	PJVC01
Enterococcus faecium	EN68	PRJNA422750	GCA_004126595.1	2.49021	2209	PJVI01
Enterococcus faecium	EN196	PRJNA422750	GCA_004127115.1	2.50373	2221	PJWC01
Enterococcus faecium	EN352	PRJNA422750	GCA_004127075.1	2.45362	2192	PJVX01
Enterococcus faecium	EN510	PRJNA422750	GCA_004127025.1	2.45611	2193	PJVQ01
Enterococcus faecium	EN188	PRJNA422750	GCA_004127135.1	2.45501	2224	PJWD01
Enterococcus faecium	EN265	PRJNA422750	GCA_004127085.1	2.58175	2342	PJVZ01
Enterococcus faecium	EN877	PRJNA422750	GCA_004126885.1	2.50578	2235	PJUZ01
Enterococcus faecium	EN855a	PRJNA422750	GCA_004126915.1	2.56401	2310	PJVA01
Enterococcus faecium	EN47	PRJNA422750	GCA_004127015.1	2.3346	2113	PJVS01
Enterococcus faecium	EN522	PRJNA422750	GCA_004126705.1	2.44244	2154	PJVO01
Enterococcus faecium	EN639	PRJNA422750	GCA_004126655.1	2.52614	2270	PJVK01
Enterococcus faecium	EN808	PRJNA422750	GCA_004126565.1	2.54875	2327	PJVD01
Enterococcus faecium	EN883	PRJNA422750	GCA_004125495.1	2.77216	2559	PJUY01
Enterococcus faecium	EN633	PRJNA422750	GCA_004126665.1	2.74857	2532	PJVL01
Enterococcus faecium	EN886	PRJNA422750	GCA_004125755.1	2.78297	2588	PJUX01
Enterococcus faecium	EN697	PRJNA422750	GCA_004125555.1	2.84355	2631	PJVH01
Enterococcus faecium	EN268a	PRJNA422750	GCA_004126825.1	2.68894	2450	PJVY01
Enterococcus faecium	EN99	PRJNA422750	GCA_004126575.1	2.66391	2428	PJUW01
Enterococcus faecium	EN383	PRJNA422750	GCA_004126795.1	2.68993	2466	PJVV01
Enterococcus faecium	EN595	PRJNA422750	GCA_004126675.1	2.59928	2358	PJVM01
Enterococcus faecium	EN442	PRJNA422750	GCA_004126765.1	2.58239	2355	PJVT01
Enterococcus faecium	AR98-565	PRJNA476469	GCA_005234595.1	2.8404	2677	QPTK01
Enterococcus faecium	KACC 15689	PRJNA280914	GCA_001025265.1	2.82423	2622	LBIT01
Enterococcus faecium	KACC15960	PRJNA283249	GCA_001025245.1	2.69223	2464	LDNE01
Enterococcus faecium	KACC15962	PRJNA283249	GCA_001025315.1	2.71958	2520	LDNF01
Enterococcus faecium	JB00008	PRJNA395273	GCA_014332725.1	3.37819	3077	NNSU01
Enterococcus faecium	SRCM103341	PRJNA515111	GCA_004101385.1	2.79664	2543	NZ_CP035136.1/CP035136.1
Enterococcus faecium	SRCM103470	PRJNA515332	GCA_004103475.1	2.9398	2716	NZ_CP035220.1/CP035220.1
Enterococcus faecium	KACC15700	PRJNA283249	GCA_001025255.1	2.85205	2693	LDNC01
Enterococcus faecium	DMEA02	PRJNA562786	GCA_008330605.1	2.74255	2446	NZ_CP043484.1/CP043484.1
Enterococcus faecium	KACC16097	PRJNA283249	GCA_001025375.1	2.63069	2390	LDNI01
Enterococcus faecium	KACC16093	PRJNA283249	GCA_001025335.1	2.58528	2367	LDNH01
Enterococcus faecium	KACC16100	PRJNA283249	GCA_001025385.1	2.83707	2599	LDNJ01
Enterococcus faecium	KACC16106	PRJNA283249	GCA_001025405.1	2.67365	2412	LDNK01
Enterococcus faecium	KACC15711	PRJNA283249	GCA_001025435.1	2.78143	2578	LDND01
Enterococcus faecium	KACC16076	PRJNA283249	GCA_001025325.1	2.71929	2486	LDNG01
Enterococcus faecium UC7256	UC7256	PRJNA219051	GCA_000499925.1	2.81632	2534	AWWM01
Enterococcus faecium UC8668	UC8668	PRJNA219060	GCA_000499905.1	2.90506	2682	AWWN01
Enterococcus faecium UC8733	UC8733	PRJNA219063	GCA_000499945.1	2.72359	2503	AWWO01
Enterococcus faecium UC10237	UC10237	PRJNA219067	GCA_000499965.1	2.59482	2400	AWWP01
Enterococcus faecium	CVM N60519F	PRJNA292669	GCA_002945145.1	2.63705	2414	PTVJ01
Enterococcus faecium	CVM N59589F	PRJNA292669	GCA_002946055.1	2.70644	2480	PTWE01
Enterococcus faecium	CVM N59531F	PRJNA292669	GCA_002945495.1	2.70227	2479	PTWO01
Enterococcus faecium	CVM N60365F	PRJNA292669	GCA_002945455.1	2.79084	2602	PTVV01
Enterococcus faecium	CVM N59503F	PRJNA292669	GCA_002945815.1	2.51905	2287	PTWV01
Enterococcus faecium	CVM N54035	PRJNA292665	GCA_002948235.1	2.70279	2514	PTZE01
Enterococcus faecium	CVM N55655	PRJNA292665	GCA_002947255.1	2.58361	2376	PUAY01
Enterococcus faecium	CVM N54107	PRJNA292665	GCA_002948955.1	2.58761	2424	PTZH01
Enterococcus faecium	CVM N54567	PRJNA292665	GCA_002947885.1	2.52952	2353	PTZY01
Enterococcus faecium	CVM N54070	PRJNA292665	GCA_002949035.1	2.60694	2410	PTZF01
Enterococcus faecium	CVM N54150	PRJNA292665	GCA_002948915.1	2.62566	2435	PTZK01
Enterococcus faecium	CVM N55229	PRJNA292665	GCA_002947615.1	2.82711	2621	PUAN01
Enterococcus faecium	CVM N54152	PRJNA292665	GCA_002948175.1	2.85704	2640	PTZL01
Enterococcus faecium	CVM N53548	PRJNA292665	GCA_002948395.1	2.68108	2467	PTYU01
Enterococcus faecium	CVM N55337	PRJNA292665	GCA_002947485.1	2.57858	2359	PUAW01
Enterococcus faecium	CVM N53655	PRJNA292665	GCA_002948355.1	2.58522	2377	PTYX01
Enterococcus faecium	CVM N52636	PRJNA292665	GCA_002946985.1	2.691	2524	PUBN01
Enterococcus faecium	CVM N55299	PRJNA292665	GCA_002947335.1	2.72604	2555	PUAU01
Enterococcus faecium	CVM N54599	PRJNA292665	GCA_002947775.1	2.80153	2593	PUAD01
Enterococcus faecium	CVM N52702	PRJNA292665	GCA_002946805.1	2.70912	2525	PUBF01
Enterococcus faecium	CVM N52777	PRJNA292665	GCA_002948675.1	2.92433	2700	PTYF01
Enterococcus faecium	7527	PRJNA398373	GCA_002360135.1	2.77593	2661	NSDB01
Enterococcus faecium	5209	PRJNA398373	GCA_002360255.1	2.96024	2746	NSDA01
Enterococcus faecium	6605	PRJNA398373	GCA_002360225.1	2.92563	2711	NSCZ01
Enterococcus faecium	CVM N54538	PRJNA292665	GCA_002948875.1	2.52888	2310	PTZQ01
Enterococcus faecium	CVM N55072	PRJNA292665	GCA_002948795.1	2.82014	2628	PUAG01
Enterococcus faecium	CVM N55077	PRJNA292665	GCA_002947735.1	2.69478	2485	PUAH01
Enterococcus faecium	CVM N54671	PRJNA292665	GCA_002947765.1	2.55556	2349	PUAE01
Enterococcus faecium	CVM N55728	PRJNA292665	GCA_002947475.1	2.55176	2341	PUBC01
Enterococcus faecium	825	PRJNA398373	GCA_002360185.1	2.98374	2728	NSDF01
Enterococcus faecium	CVM N59484F	PRJNA292669	GCA_002945895.1	2.46793	2227	PTWY01
Enterococcus faecium	CVM N60490F	PRJNA292669	GCA_002945175.1	2.46805	2248	PTVK01
Enterococcus faecium	CVM N54519	PRJNA292665	GCA_002948895.1	2.69264	2503	PTZP01
Enterococcus faecium	CVM N53533	PRJNA292665	GCA_002949135.1	2.73985	2551	PTYT01
Enterococcus faecium	CVM N52656	PRJNA292665	GCA_002946855.1	2.63377	2408	PUBI01
Enterococcus faecium	CVM N55317	PRJNA292665	GCA_002947295.1	2.66004	2359	PUAV01
Enterococcus faecium	CVM N55290	PRJNA292665	GCA_002947355.1	2.94823	2720	PUAT01
Enterococcus faecium	CVM N54560	PRJNA292665	GCA_002947925.1	2.63413	2409	PTZW01
Enterococcus faecium	CVM N52690	PRJNA292665	GCA_002946765.1	2.74404	2520	PUBG01
Enterococcus faecium	CVM N53439	PRJNA292665	GCA_002949215.1	2.64732	2447	PTYN01
Enterococcus faecium	CVM N52459	PRJNA292665	GCA_002947115.1	2.45354	2247	PUBT01
Enterococcus faecium	CVM N53479	PRJNA292665	GCA_002948415.1	2.60266	2415	PTYR01
Enterococcus faecium	CVM N54155	PRJNA292665	GCA_002948115.1	2.61839	2408	PTZM01
Enterococcus faecium	CVM N53595	PRJNA292665	GCA_002948375.1	2.61064	2381	PTYW01
Enterococcus faecium	CVM N53559	PRJNA292665	GCA_002949115.1	2.63767	2460	PTYV01
Enterococcus faecium	CVM N55279	PRJNA292665	GCA_002947365.1	2.8722	2693	PUAS01
Enterococcus faecium	CVM N54546	PRJNA292665	GCA_002948075.1	2.39219	2193	PTZR01
Enterococcus faecium	CVM N53702	PRJNA292665	GCA_002949075.1	2.55378	2360	PTYZ01
Enterococcus faecium	CVM N52643	PRJNA292665	GCA_002946915.1	2.62099	2414	PUBL01
Enterococcus faecium	CVM N54551	PRJNA292665	GCA_002948045.1	2.6036	2424	PTZU01
Enterococcus faecium	CVM N54190	PRJNA292665	GCA_002948155.1	2.50389	2280	PTZO01
Enterococcus faecium	CVM N54550	PRJNA292665	GCA_002948015.1	2.51021	2293	PTZT01
Enterococcus faecium	CVM N52649	PRJNA292665	GCA_002946895.1	2.85558	2688	PUBJ01
Enterococcus faecium	CVM N52824	PRJNA292665	GCA_002948595.1	2.62835	2422	PTYH01
Enterococcus faecium	CVM N52751	PRJNA292665	GCA_002948705.1	2.39654	2229	PTYB01
Enterococcus faecium	CVM N53805	PRJNA292665	GCA_002949055.1	2.60779	2411	PTZD01
Enterococcus faecium	CVM N52829	PRJNA292665	GCA_002948605.1	2.52211	2291	PTYI01
Enterococcus faecium	CVM N53804	PRJNA292665	GCA_002948245.1	2.80209	2604	PTZC01
Enterococcus faecium	CVM N59653F	PRJNA292669	GCA_002944125.1	2.83025	2606	PTTQ01
Enterococcus faecium	CVM N60284F	PRJNA292669	GCA_002944175.1	2.70869	2520	PTTT01
Enterococcus faecium	CVM N59788F	PRJNA292669	GCA_002944705.1	2.59127	2387	PTUO01
Enterococcus faecium	CVM N59613F	PRJNA292669	GCA_002944735.1	2.70808	2488	PTVX01
Enterococcus faecium	CVM N59567F	PRJNA292669	GCA_002945615.1	2.49421	2276	PTWG01
Enterococcus faecium	CVM N60123F	PRJNA292669	GCA_002944355.1	2.6484	2440	PTUD01
Enterococcus faecium	CVM N59517F	PRJNA292669	GCA_002946255.1	3.1013	3056	PTWP01
Enterococcus faecium	CVM N59779F	PRJNA292669	GCA_002944795.1	2.78437	2576	PTUP01
Enterococcus faecium	CVM N59943F	PRJNA292669	GCA_002945095.1	2.69019	2466	PTVG01
Enterococcus faecium	CVM N59435F	PRJNA292669	GCA_002946175.1	2.60811	2401	PTXH01
Enterococcus faecium	CVM N59745F	PRJNA292669	GCA_002944915.1	2.64804	2425	PTUT01
Enterococcus faecium	CVM N59439F	PRJNA292669	GCA_002946115.1	2.53118	2338	PTXG01
Enterococcus faecium	CVM N59504F	PRJNA292669	GCA_002945795.1	2.56871	2381	PTWU01
Enterococcus faecium	JE1	PRJNA496260	GCA_003667965.1	2.80331	2561	NZ_CP033041.1/CP033041.1
Enterococcus faecium	C132	PRJNA667485	GCA_015221295.1	2.99243	2834	JADBPD01
Enterococcus faecium EnGen0036	E1731	PRJNA82477	GCA_000322065.1	2.99172	2738	AHXO01
Enterococcus faecium	465T	PRJNA546230	GCA_006375795.1	3.02188	2867	VFCI01
Enterococcus faecium	349T	PRJNA546230	GCA_006375855.1	2.99501	2782	VFCJ01
Enterococcus faecium	361T	PRJNA546230	GCA_006376295.1	2.59888	2404	VFDE01
Enterococcus faecium	508T	PRJNA546230	GCA_006376225.1	3.20925	3078	VFDD01
Enterococcus faecium	365T	PRJNA546230	GCA_006376235.1	3.01712	2843	VFDC01
Enterococcus faecium	437T	PRJNA546230	GCA_006376215.1	3.00603	2815	VFDB01
Enterococcus faecium	464T	PRJNA546230	GCA_006376195.1	3.01177	2854	VFDA01
Enterococcus faecium EnGen0018	E1576	PRJNA82449	GCA_000321825.1	2.7138	2426	AHXA01
Enterococcus faecium	R.A73	PRJNA480601	GCA_008365415.1	2.93528	2703	QOVC01
Enterococcus faecium	A201R2B0	PRJNA417366	GCA_003933355.1	2.44961	2250	PGCT01
Enterococcus faecium	A209R1B0C1	PRJNA417366	GCA_003933435.1	2.45073	2249	PGCR01
Enterococcus faecium	A206R2B0	PRJNA417366	GCA_003933425.1	2.82727	2607	PGCU01
Enterococcus faecium	SWEnt-1198	PRJNA604849	GCA_013248515.1	2.72241	2452	JABTCT01
Enterococcus faecium	ST-18:K073	PRJNA355910	GCA_002416685.1	3.20254	2956	NXIX01
Enterococcus faecium	342T	PRJNA546230	GCA_006375785.1	2.59831	2411	VFCH01
Enterococcus faecium	AUSMDU00004024	PRJNA433676	GCA_003020745.1	3.17068	2886	NZ_CP027517.1/CP027517.1
Enterococcus faecium	AUSMDU00004028	PRJNA433676	GCA_003020725.1	3.18561	2928	NZ_CP027512.1/CP027512.1
Enterococcus faecium	AUSMDU00004142	PRJNA433676	GCA_003020765.1	3.20227	2937	NZ_CP027501.1/CP027501.1
Enterococcus faecium BM4538	BM4538	PRJNA216994	GCA_000479125.1	3.1339	2908	AXOJ01
Enterococcus faecium	AUSMDU00004055	PRJNA433676	GCA_003020705.1	3.17721	2909	NZ_CP027506.1/CP027506.1
Enterococcus faecium	AUSMDU00004167	PRJNA433676	GCA_003020685.1	3.20057	2923	NZ_CP027497.1/CP027497.1
Enterococcus faecium	ST1421	PRJEB25735	GCA_900332125.2	3.07471	2879	OOIM02
Enterococcus faecium	16C_LGH009	PRJNA592871	GCA_009769955.1	2.94891	2763	WQJB01
Enterococcus faecium	16S_RHH021	PRJNA592871	GCA_009770365.1	3.07657	2886	WQJW01
Enterococcus faecium	16S_RHH046	PRJNA592871	GCA_009770315.1	3.08333	2913	WQJT01
Enterococcus faecium	14S_RHH008	PRJNA592871	GCA_009770965.1	3.06372	2888	WQKY01
Enterococcus faecium	16C_LGH023	PRJNA592871	GCA_009770865.1	3.07924	2891	WQKT01
Enterococcus faecium	16S_LGH063	PRJNA592871	GCA_009770735.1	3.06596	2876	WQKO01
Enterococcus faecium	16S_LGH093	PRJNA592871	GCA_009770535.1	3.08593	2904	WQKF01
Enterococcus faecium	16S_LGH097	PRJNA592871	GCA_009770515.1	3.07932	2878	WQKD01
Enterococcus faecium	16S_LGH095	PRJNA592871	GCA_009770565.1	3.07746	2874	WQKE01
Enterococcus faecium	16C_LGH028	PRJNA592871	GCA_009770845.1	3.06326	2855	WQKR01
Enterococcus faecium	16S_RHH051	PRJNA592871	GCA_009770305.1	3.07381	2913	WQJS01
Enterococcus faecium	16S_LGH053	PRJNA592871	GCA_009770725.1	3.01038	2832	WQKP01
Enterococcus faecium	16C_LGH022	PRJNA592871	GCA_009770825.1	3.06343	2871	WQKU01
Enterococcus faecium	16S_LGH091	PRJNA592871	GCA_009770555.1	3.06043	2866	WQKG01
Enterococcus faecium	16S_LGH074	PRJNA592871	GCA_009770745.1	3.05577	2856	WQKM01
Enterococcus faecium	16C_LGH019	PRJNA592871	GCA_009770885.1	3.06364	2868	WQKV01
Enterococcus faecium	16S_LGH064	PRJNA592871	GCA_009770755.1	3.04661	2867	WQKN01
Enterococcus faecium	17S_NRH030	PRJNA592871	GCA_009769925.1	3.04699	2856	WQJD01
Enterococcus faecium	16S_LGH103	PRJNA592871	GCA_009770485.1	3.04645	2860	WQKB01
Enterococcus faecium	17S_NRH001	PRJNA592871	GCA_009770175.1	3.04228	2856	WQJO01
Enterococcus faecium	16C_LGH018	PRJNA592871	GCA_009770905.1	3.05539	2867	WQKW01
Enterococcus faecium	16S_LGH099	PRJNA592871	GCA_009770505.1	3.04879	2873	WQKC01
Enterococcus faecium	17S_NRH008	PRJNA592871	GCA_009770105.1	3.03479	2857	WQJL01
Enterococcus faecium	17S_NRH014	PRJNA592871	GCA_009770085.1	3.04858	2867	WQJK01
Enterococcus faecium	17S_NRH024	PRJNA592871	GCA_009769945.1	3.04461	2864	WQJF01
Enterococcus faecium	16S_LGH034	PRJNA592871	GCA_009770805.1	3.04593	2859	WQKQ01
Enterococcus faecium	16S_LGH085	PRJNA592871	GCA_009770655.1	3.05184	2856	WQKJ01
Enterococcus faecium	17S_NRH042	PRJNA592871	GCA_009769915.1	3.04017	2845	WQJC01
Enterococcus faecium	16S_LGH080	PRJNA592871	GCA_009770705.1	3.06203	2866	WQKL01
Enterococcus faecium	16S_LGH089	PRJNA592871	GCA_009770645.1	3.06336	2878	WQKI01
Enterococcus faecium	16S_RHH017	PRJNA592871	GCA_009770415.1	3.06221	2868	WQJY01
Enterococcus faecium	16S_LGH104	PRJNA592871	GCA_009770435.1	3.05649	2849	WQKA01
Enterococcus faecium	17S_NRH023	PRJNA592871	GCA_009769985.1	3.00744	2836	WQJG01
Enterococcus faecium	17S_NRH016	PRJNA592871	GCA_009770065.1	3.02497	2826	WQJI01
Enterococcus faecium	16S_RHH020	PRJNA592871	GCA_009770395.1	3.06378	2866	WQJX01
Enterococcus faecium	16S_LGH090	PRJNA592871	GCA_009770615.1	3.06468	2875	WQKH01
Enterococcus faecium	16S_LGH106	PRJNA592871	GCA_009770455.1	3.05153	2860	WQJZ01
Enterococcus faecium	17S_NRH003	PRJNA592871	GCA_009770155.1	3.047	2866	WQJN01
Enterococcus faecium	16C_LGH025	PRJNA592871	GCA_009770875.1	3.04795	2847	WQKS01
Enterococcus faecium	16C_LGH015	PRJNA592871	GCA_009770945.1	3.06007	2874	WQKX01
Enterococcus faecium	16S_RHH060	PRJNA592871	GCA_009770225.1	3.03237	2847	WQJQ01
Enterococcus faecium	16S_RHH055	PRJNA592871	GCA_009770265.1	3.05662	2874	WQJR01
Enterococcus faecium	17S_NRH022	PRJNA592871	GCA_009770055.1	2.98073	2820	WQJH01
Enterococcus faecium	17S_NRH029	PRJNA592871	GCA_009769935.1	3.03579	2852	WQJE01
Enterococcus faecium	16S_LGH081	PRJNA592871	GCA_009770605.1	3.05783	2874	WQKK01
Enterococcus faecium	16S_RHH044	PRJNA592871	GCA_009770325.1	3.04877	2850	WQJV01
Enterococcus faecium	17S_NRH015	PRJNA592871	GCA_009770075.1	2.98399	2797	WQJJ01
Enterococcus faecium	17S_NRH007	PRJNA592871	GCA_009770145.1	3.00837	2848	WQJM01
Enterococcus faecium	17S_MCH013	PRJNA592871	GCA_009770215.1	3.02199	2825	WQJP01
Enterococcus faecium	VRE3370	PRJNA646837	GCA_015325925.1	3.20733	2948	NZ_CP064049.1/CP064049.1
Enterococcus faecium	RBWH1	PRJNA497960	GCA_003957785.1	3.15842	2891	NZ_CP033206.1/CP033206.1
Enterococcus faecium	HBSJRP 10	PRJNA474468	GCA_009078405.1	2.89234	2726	RDPZ01
Enterococcus faecium 10/96A	10/96A	PRJNA216992	GCA_000479165.1	3.44124	3166	AXOL01
Enterococcus faecium	ET12_17	PRJNA416121	GCA_002750905.2	2.96167	2721	PEJV02
Enterococcus faecium	HBSJRP 13	PRJNA474468	GCA_009078415.1	2.89314	2719	RDPY01
Enterococcus faecium	HBSJRP 7	PRJNA471488	GCA_008921805.1	2.87411	2698	REEY01
Enterococcus faecium	VRE16	PRJNA310617	GCA_001592725.1	2.89766	2755	LSYW01
Enterococcus faecium	HBSJRP 12	PRJNA471488	GCA_008922005.1	2.90529	2733	QIMJ01
Enterococcus faecium	HBSJRP 18-2.7	PRJNA321211	GCA_008921945.1	2.94869	2811	QFWO01
Enterococcus faecium	HBSJRP 18-2.1	PRJNA321211	GCA_008921925.1	2.95173	2804	QFWP01
Enterococcus faecium	2.1	PRJNA321211	GCA_008921735.1	2.95173	2805	LXVW01
Enterococcus faecium	HBSJRP 18-3.6	PRJNA321211	GCA_008921905.1	2.9547	2802	QFWL01
Enterococcus faecium	HBSJRP 18-2.10	PRJNA321211	GCA_008921935.1	2.95015	2806	QFWN01
Enterococcus faecium	2021-01-04	PRJNA318500	GCA_008921825.1	2.95541	2806	LWKQ01
Enterococcus faecium	HBSJRP 18-3.1	PRJNA321211	GCA_008921955.1	2.95701	2805	QFWM01
Enterococcus faecium	2021-01-10	PRJNA318501	GCA_008921845.1	2.95438	2814	LWKR01
Enterococcus faecium	HBSJRP 18-3.10	PRJNA505317	GCA_008921725.1	2.95368	2805	RPHJ01
Enterococcus faecium	CL-6729	PRJNA477638	GCA_003332845.1	2.90988	2730	QMDJ01
Enterococcus faecium	HBSJRP 9	PRJNA471488	GCA_008922055.1	2.91052	2748	QIMK01
Enterococcus faecium	HBSJRP 18	PRJNA474468	GCA_008921855.1	2.94785	2808	QXHM01
Enterococcus faecium	2021-01-01	PRJNA318491	GCA_008921835.1	2.94205	2791	LWKP01
Enterococcus faecium E1679	E1679	PRJNA30569	GCA_000172875.1	2.92818	2737	ABSC01
Enterococcus faecium	LIM1586	PRJNA278440	GCA_002005875.1	2.89688	2723	MVGF01
Enterococcus faecium	LIM918	PRJNA278440	GCA_002005815.1	2.81509	2626	MVGE01
Enterococcus faecium	LIM1546	PRJNA278440	GCA_002005995.1	2.59755	2372	MVGO01
Enterococcus faecium	LIM1547	PRJNA278440	GCA_002006005.1	2.66891	2415	MVGP01
Enterococcus faecium	LIM1530	PRJNA278440	GCA_002005805.1	2.8539	2674	MVGD01
Enterococcus faecium	LIM4247	PRJNA278440	GCA_002005885.1	2.87232	2692	MVGH01
Enterococcus faecium	LIM1590	PRJNA278440	GCA_002005825.1	2.79884	2603	MVGG01
Enterococcus faecium	LIM4275	PRJNA278440	GCA_002005905.1	2.95868	2852	MVGI01
Enterococcus faecium	1584	PRJNA278440	GCA_003312405.1	2.92996	2706	QNUP01
Enterococcus faecium	LIM559	PRJNA278440	GCA_002027475.1	2.57237	2438	MXAS01
Enterococcus faecium	558	PRJNA278440	GCA_003242935.1	3.04196	2928	QHLB01
Enterococcus faecium	LIM699	PRJNA278440	GCA_002027515.1	2.88595	2742	MXAU01
Enterococcus faecium	LIM695	PRJNA278440	GCA_002027505.1	2.97535	2832	MXAT01
Enterococcus faecium	4278	PRJNA278440	GCA_003242945.1	2.94813	2811	QHLD01
Enterococcus faecium	4274	PRJNA278440	GCA_003312385.1	2.68621	2464	QNUQ01
Enterococcus faecium	1531	PRJNA278440	GCA_003244335.1	3.05461	2874	QHLC01
Enterococcus faecium	UEL170	PRJNA493784	GCA_003697805.1	3.04038	2940	RBBX01
Enterococcus faecium	R26E	PRJNA541552	GCA_006541645.1	2.68851	2470	VHRH01
Enterococcus faecium	R2	PRJNA541552	GCA_006541615.1	2.74399	2505	VHRJ01
Enterococcus faecium	R4E	PRJNA541552	GCA_006541685.1	2.73843	2474	VHRB01
Enterococcus faecium	P12 C A28	PRJNA273513	GCA_003795975.1	2.99434	2754	RKNU01
Enterococcus faecium	P12 C A35	PRJNA273513	GCA_003796745.1	2.82143	2625	RKNF01
Enterococcus faecium	P3 C A35	PRJNA273513	GCA_003796865.1	2.90072	2674	RKNO01
Enterococcus faecium	P7 C A14	PRJNA273513	GCA_003796465.1	2.95358	2756	RKPG01
Enterococcus faecium	P16 C A14	PRJNA273513	GCA_003797365.1	2.95237	2748	RKPA01
Enterococcus faecium	P18 C A35	PRJNA273513	GCA_003795795.1	2.77184	2551	RKNC01
Enterococcus faecium	P5 C A 35	PRJNA273513	GCA_003795915.1	2.78609	2569	RKNM01
Enterococcus faecium	P10 CL A35	PRJNA273513	GCA_003796775.1	2.67927	2483	RKNG01
Enterococcus faecium	P5 CL A 35	PRJNA273513	GCA_003795905.1	2.66807	2467	RKNL01
Enterococcus faecium	P6 CL A21	PRJNA273513	GCA_003796425.1	2.42172	2224	RKOS01
Enterococcus faecium	P12 C A21	PRJNA273513	GCA_003796265.1	2.42447	2217	RKOK01
Enterococcus faecium	P8 C A21	PRJNA273513	GCA_003796305.1	2.42673	2220	RKOP01
Enterococcus faecium	P13 C A7	PRJNA273513	GCA_003797005.1	2.41753	2209	RKPS01
Enterococcus faecium	P13 CL A28	PRJNA273513	GCA_003796815.1	2.5162	2295	RKNS01
Enterococcus faecium	P3 CL A21	PRJNA273513	GCA_003796405.1	2.51129	2287	RKOW01
Enterococcus faecium	P9 CL A28	PRJNA273513	GCA_003796005.1	2.50544	2266	RKNV01
Enterococcus faecium	LIT1-A37'	PRJNA273513	GCA_003796645.1	2.47526	2237	RKNB01
Enterococcus faecium	LIT18-A37'	PRJNA273513	GCA_003796515.1	2.50782	2267	RKML01
Enterococcus faecium	LIT18-A37	PRJNA273513	GCA_003795625.1	2.53478	2288	RKMM01
Enterococcus faecium	P2 CL A14	PRJNA273513	GCA_003796925.1	2.55939	2322	RKPK01
Enterococcus faecium	P2 C A14	PRJNA273513	GCA_003797025.1	2.55677	2320	RKPL01
Enterococcus faecium	P18 CL A28	PRJNA273513	GCA_003795965.1	2.41186	2148	RKNP01
Enterococcus faecium	P3 C A7	PRJNA273513	GCA_003797055.1	2.41515	2187	RKQA01
Enterococcus faecium	LIT2 A36	PRJNA273513	GCA_003795785.1	2.52305	2256	RKNA01
Enterococcus faecium	P6 CL A28	PRJNA273513	GCA_003796105.1	2.53029	2257	RKNY01
Enterococcus faecium	LIT7 A36'	PRJNA273513	GCA_003795735.1	2.4159	2163	RKMX01
Enterococcus faecium	P7 CL A28	PRJNA273513	GCA_003796015.1	2.40968	2157	RKNW01
Enterococcus faecium	P11 CL A21	PRJNA273513	GCA_003796285.1	2.40799	2165	RKOL01
Enterococcus faecium	P7 CL A21	PRJNA273513	GCA_003796335.1	2.40403	2161	RKOQ01
Enterococcus faecium	P12 CL A28	PRJNA273513	GCA_003796065.1	2.48125	2231	RKNT01
Enterococcus faecium	LIT12 A36'	PRJNA273513	GCA_003795685.1	2.50534	2248	RKMS01
Enterococcus faecium	P12 CL A35	PRJNA273513	GCA_003796685.1	2.50779	2250	RKNE01
Enterococcus faecium	P12 CL A21	PRJNA273513	GCA_003796225.1	2.49906	2246	RKOJ01
Enterococcus faecium	P16 CL A7	PRJNA273513	GCA_003797665.1	2.56012	2317	RKPP01
Enterococcus faecium	P111 CL A7	PRJNA273513	GCA_003797585.1	2.55911	2316	RKPU01
Enterococcus faecium	P16 CL A14	PRJNA273513	GCA_003797425.1	2.55799	2314	RKOZ01
Enterococcus faecium	P17 C A14	PRJNA273513	GCA_003797435.1	2.53489	2324	RKOY01
Enterococcus faecium	P1 CL A21	PRJNA273513	GCA_003797405.1	2.48635	2261	RKOX01
Enterococcus faecium	P18 CL A7	PRJNA273513	GCA_003797525.1	2.47227	2246	RKPM01
Enterococcus faecium	P18 C A28	PRJNA273513	GCA_003796765.1	2.55282	2362	RKNQ01
Enterococcus faecium	P4 C A28	PRJNA273513	GCA_003796845.1	2.70123	2513	RKOC01
Enterococcus faecium	P3 C A28	PRJNA273513	GCA_003796185.1	2.62365	2443	RKOE01
Enterococcus faecium	P5 CL A 28	PRJNA273513	GCA_003796125.1	2.71551	2540	RKOA01
Enterococcus faecium	LIT17 A36	PRJNA273513	GCA_003796625.1	2.75834	2548	RKMN01
Enterococcus faecium	P5 C A 21	PRJNA273513	GCA_003797285.1	2.81039	2585	RKOT01
Enterococcus faecium	P10 C A14	PRJNA273513	GCA_003797505.1	2.70681	2547	RKPE01
Enterococcus faecium	P10 CL A14	PRJNA273513	GCA_003796485.1	2.71242	2555	RKPD01
Enterococcus faecium	P9 C A35	PRJNA273513	GCA_003796725.1	2.69507	2522	RKNJ01
Enterococcus faecium	P9 CL A35	PRJNA273513	GCA_003795885.1	2.68691	2514	RKNI01
Enterococcus faecium	P4 CL A21	PRJNA273513	GCA_003797325.1	2.66643	2498	RKOU01
Enterococcus faecium	P14 C A21	PRJNA273513	GCA_003796885.1	2.67349	2504	RKOI01
Enterococcus faecium	P14 C A14	PRJNA273513	GCA_003796445.1	2.69924	2536	RKPC01
Enterococcus faecium	P4 C A14	PRJNA273513	GCA_003796905.1	2.69733	2535	RKPI01
Enterococcus faecium	P4 CL A14	PRJNA273513	GCA_003796505.1	2.5965	2427	RKPH01
Enterococcus faecium	P14 CL A35	PRJNA273513	GCA_003795805.1	2.62719	2459	RKND01
Enterococcus faecium	97-3_S3	PRJNA357096	GCA_001990605.1	2.93775	2734	MRYF01
Enterococcus faecium	97-6_S5	PRJNA357096	GCA_001990565.1	2.56418	2342	MRYG01
Enterococcus faecium	97-7_S6	PRJNA357096	GCA_001990615.1	3.10137	2941	MRYH01
Enterococcus faecium	97-19_S17	PRJNA357096	GCA_001990575.1	2.71874	2502	MRYE01
Enterococcus faecium E1636	E1636	PRJNA30403	GCA_000172835.1	2.83833	2617	ABRY01
Enterococcus faecium	EM2369	PRJNA505538	GCA_004103165.1	2.78789	2587	RPCW01
Enterococcus faecium LCT-EF128	LCT-EF128	PRJNA161911	GCA_000262105.1	2.67826	2407	AJUP01
Enterococcus faecium LCT-EF297	LCT-EF297	PRJNA192523	GCA_000411015.1	2.66815	2405	APJQ01
Enterococcus faecium LCT-EF301	LCT-EF301	PRJNA192189	GCA_000411035.1	2.69603	2398	APJR01
Enterococcus faecium	cau-361	PRJNA627823	GCA_013280555.1	3.03282	2818	JABTEI01
Enterococcus faecium	WEFA23	PRJNA389942	GCA_002850515.1	2.4961	2218	NZ_CP021885.1/CP021885.1
Enterococcus faecium	LY19	PRJNA498185	GCA_003719355.1	3.06001	2885	RIWF01
Enterococcus faecium	LY22	PRJNA498185	GCA_003719365.1	3.04499	2891	RIWG01
Enterococcus faecium C309	C309	PRJNA160211	GCA_000328425.1	3.10243	2863	AJTW01
Enterococcus faecium	E161	PRJNA274599	GCA_000934365.1	3.25481	3078	JXZA01
Enterococcus faecium	ZY11	PRJNA520784	GCA_009938075.1	2.73639	2481	NZ_CP038995.1/CP038995.1
Enterococcus faecium	VRE1	PRJNA545358	GCA_006007925.1	3.09802	2842	NZ_CP040740.1/CP040740.1
Enterococcus faecium	LS170308	PRJNA419997	GCA_002831505.1	2.68645	2406	NZ_CP025077.1/CP025077.1
Enterococcus faecium	ERV98	PRJNA335751	GCA_008131755.1	2.92355	2801	MJFY01
Enterococcus faecium	ERV223	PRJNA335751	GCA_008131485.1	3.30131	3227	MJFL01
Enterococcus faecium	ERV35	PRJNA335751	GCA_008131725.1	3.06535	2986	MJFX01
Enterococcus faecium	ERV212	PRJNA335751	GCA_011316265.1	3.4705	3392	MTRX01
Enterococcus faecium	ERV263	PRJNA335751	GCA_008131595.1	3.1069	2964	MJFQ01
Enterococcus faecium	ERV231	PRJNA335751	GCA_008131515.1	3.08865	2955	MJFM01
Enterococcus faecium	ERV155	PRJNA335751	GCA_008131205.1	2.90703	2762	MJEZ01
Enterococcus faecium	ERV281	PRJNA335751	GCA_008131685.1	2.95961	2845	MJFV01
Enterococcus faecium	ERV89	PRJNA335751	GCA_011386845.1	2.96741	2885	MTRT01
Enterococcus faecium	ERV251	PRJNA335751	GCA_008131565.1	2.99449	2819	MJFP01
Enterococcus faecium	ERV174	PRJNA335751	GCA_008131275.1	2.97893	2884	MJFC01
Enterococcus faecium	ERV180	PRJNA335751	GCA_008131355.1	3.03178	2931	MJFF01
Enterococcus faecium	ERV190	PRJNA335751	GCA_008131365.1	2.96557	2818	MJFG01
Enterococcus faecium	ERV218	PRJNA335751	GCA_008131445.1	3.02179	2863	MJFJ01
Enterococcus faecium	ERV177	PRJNA335751	GCA_008131375.1	2.98976	2863	MJFE01
Enterococcus faecium	ERV28	PRJNA335751	GCA_011386865.1	2.9999	2892	MTRY01
Enterococcus faecium	ERV30	PRJNA335751	GCA_011386855.1	3.10883	3066	MTRW01
Enterococcus faecium	ERV242	PRJNA335751	GCA_008131525.1	2.99581	2871	MJFO01
Enterococcus faecium	ERV175	PRJNA335751	GCA_008131305.1	2.82582	2700	MJFD01
Enterococcus faecium	ERV280	PRJNA335751	GCA_008131675.1	3.003	2885	MJFU01
Enterococcus faecium	ERV127	PRJNA335751	GCA_008131155.1	3.03256	2941	MJEX01
Enterococcus faecium EnGen0012	E0120	PRJNA82413	GCA_000321485.1	2.8783	2667	AHWI01
Enterococcus faecium EnGen0011	E1185	PRJNA82433	GCA_000321685.1	2.82502	2534	AHWS01
Enterococcus faecium EnGen0033	E1972	PRJNA82483	GCA_000322125.1	2.91579	2656	AHXR01
Enterococcus faecium EnGen0006	E1293	PRJNA82437	GCA_000390465.1	2.86864	2607	AHWU01
Enterococcus faecium EnGen0030	E2883	PRJNA82495	GCA_000322245.1	2.75035	2507	AHXX01
Enterococcus faecium EnGen0041	E2966	PRJNA82497	GCA_000390485.1	2.79778	2568	AHXY01
Enterococcus faecium EnGen0046	E2560	PRJNA82517	GCA_000322405.1	3.07704	2835	AHYI01
Enterococcus faecium EnGen0056	E3083	PRJNA82499	GCA_000322265.1	2.71572	2458	AHXZ01
Enterococcus faecium EnGen0047	E3548	PRJNA82503	GCA_000322305.1	2.74374	2482	AHYB01
Enterococcus faecium EnGen0038	E2620	PRJNA82493	GCA_000322225.1	2.80934	2494	AHXW01
Enterococcus faecium EnGen0052	E3346	PRJNA82501	GCA_000322285.1	2.73873	2448	AHYA01
Enterococcus faecium EnGen0027	E1620	PRJNA82459	GCA_000321925.1	2.57621	2212	AHXF01
Enterococcus faecium	K59-68	PRJNA393251	GCA_002263115.1	3.3706	3146	NMZH01
Enterococcus faecium	K60-39	PRJNA407052	GCA_002334625.1	3.07161	2771	NZ_CP023423.1/CP023423.1
Enterococcus faecium	KRESVRE0005	PRJNA486083	GCA_003408995.1	2.84969	2682	QUXG01
Enterococcus faecium	KRESVSE0002	PRJNA486083	GCA_003408975.1	2.8249	2648	QUXE01
Enterococcus faecium	KRESVRE0004	PRJNA486083	GCA_003408985.1	2.94333	2750	QUXH01
Enterococcus faecium	KRESVSE0001	PRJNA486083	GCA_003409035.1	2.87626	2675	QUXF01
Enterococcus faecium	HST1	PRJNA546230	GCA_006376055.1	2.9092	2736	VFCT01
Enterococcus faecium EnGen0004	E1258	PRJNA82435	GCA_000321705.1	2.79706	2511	AHWT01
Enterococcus faecium	E1	PRJNA353757	GCA_001886635.1	3.20874	2990	NZ_CP018065.1/CP018065.1
Enterococcus faecium	E4	PRJNA353757	GCA_001953445.1	2.94419	2782	MQAA01
Enterococcus faecium	E3	PRJNA353757	GCA_001953435.1	3.01722	2861	MPZZ01
Enterococcus faecium	E5	PRJNA353757	GCA_001953465.1	3.08184	2932	MQAB01
Enterococcus faecium	Efm33s	PRJNA546230	GCA_006376105.1	2.60764	2366	VFCU01
Enterococcus faecium	Efm11s	PRJNA546230	GCA_006376075.1	2.83881	2637	VFCV01
Enterococcus faecium	Efm28s	PRJNA546230	GCA_006376145.1	2.70829	2517	VFCW01
Enterococcus faecium VRE1044	VRE1044	PRJNA230770	GCA_000632315.1	3.096	2957	JAAL01
Enterococcus faecium VRE1261	VRE1261	PRJNA230770	GCA_000632335.1	3.08556	2931	JAAM01
Enterococcus faecium VSE1036	VSE1036	PRJNA230770	GCA_000632355.1	2.993	2834	JAAJ01
Enterococcus faecium VRE0576	VRE0576	PRJNA230770	GCA_000632295.1	3.13285	2975	JAAK01
Enterococcus faecium	Isolate 19	PRJEB13267	GCA_900080035.1	2.99839	2770	FKLF01
Enterococcus faecium	Isolate 24	PRJEB13267	GCA_900080115.1	3.15473	2988	FKLL01
Enterococcus faecium	Isolate 20	PRJEB13267	GCA_900080015.1	3.00814	2806	FKLJ01
Enterococcus faecium	Isolate 21	PRJEB13267	GCA_900080085.1	3.02081	2837	FKLK01
Enterococcus faecium	Isolate 12	PRJEB13267	GCA_900080105.1	2.97284	2792	FKLH01
Enterococcus faecium	Isolate 22	PRJEB13267	GCA_900080095.1	3.38425	3252	FKLM01
Enterococcus faecium	Isolate 25	PRJEB13267	GCA_900080025.1	3.01333	2860	FKLD01
Enterococcus faecium	Isolate 23	PRJEB13267	GCA_900080045.1	3.01104	2861	FKLE01
Enterococcus faecium	Isolate 17	PRJEB13267	GCA_900080075.1	3.00303	2836	FKLC01
Enterococcus faecium	Isolate 18	PRJEB13267	GCA_900080055.1	2.88014	2699	FKLG01
Enterococcus faecium E1162	E1162	PRJNA29921	GCA_000172675.1	2.7114	2538	ABQJ01
Enterococcus faecium	INF40	PRJNA605169	GCA_010720795.1	2.72763	2454	JAAHCA01
Enterococcus faecium	INF9	PRJNA605169	GCA_010720715.1	2.66693	2406	JAAHCC01
Enterococcus faecium	INF29	PRJNA605169	GCA_010720755.1	2.71103	2425	JAAHCB01
Enterococcus faecium	INF12	PRJNA605169	GCA_010720725.1	2.65057	2400	JAAHCE01
Enterococcus faecium	INF39	PRJNA605169	GCA_010720745.1	2.64141	2386	JAAHCD01
Enterococcus faecium	KMB_617	PRJNA474823	GCA_003346255.1	2.67738	2458	QMJQ01
Enterococcus faecium	10-131	PRJNA419534	GCA_002909305.1	2.93471	2710	PHKY01
Enterococcus faecium	446511	PRJNA546230	GCA_006376015.1	2.88494	2726	VFCS01
Enterococcus faecium	SSM5540	PRJNA335386	GCA_003202475.1	2.90215	2707	QBID01
Enterococcus faecium	UC7265	PRJNA261117	GCA_000764985.1	2.807	2648	JRHQ01
Enterococcus faecium	UC7266	PRJNA261269	GCA_000764975.1	2.80586	2696	JRJW01
Enterococcus faecium EnGen0045	E6012	PRJNA82521	GCA_000322445.1	3.10402	2851	AHYK01
Enterococcus faecium EnGen0040	E1634	PRJNA82471	GCA_000322045.1	2.6253	2354	AHXL01
Enterococcus faecium EnGen0039	E1630	PRJNA82469	GCA_000322025.1	2.82212	2526	AHXK01
Enterococcus faecium EnGen0016	E1392	PRJNA82439	GCA_000321725.1	3.25422	2963	AHWV01
Enterococcus faecium EnGen0178	VRE 110	PRJNA88375	GCA_000395845.1	3.1655	2895	AIVD01
Enterococcus faecium EnGen0180	VRE 84	PRJNA88379	GCA_000395885.1	3.25478	3013	AIVF01
Enterococcus faecium EnGen0179	VRE 13	PRJNA88377	GCA_000395865.1	3.10219	2852	AIVE01
Enterococcus faecium EnGen0151	H17575	PRJNA88321	GCA_000392195.1	2.62182	2346	AITQ01
Enterococcus faecium EnGen0131	109 A1	PRJNA88259	GCA_000391745.1	2.69217	2410	AISL01
Enterococcus faecium EnGen0150	H17494	PRJNA88319	GCA_000478305.1	2.76847	2554	AITP01
Enterococcus faecium EnGen0149	H17243	PRJNA88317	GCA_000392165.1	2.76986	2552	AITO01
Enterococcus faecium EnGen0177	VRE 108	PRJNA88373	GCA_000395825.1	3.08116	2858	AIVC01
Enterococcus faecium	VET-233	PRJNA630475	GCA_014854925.1	2.83737	2653	JACZAF01
Enterococcus faecium	HUM-575	PRJNA630475	GCA_014854915.1	3.03293	2888	JACZAR01
Enterococcus faecium	HUM-574	PRJNA630475	GCA_014854975.1	3.02223	2883	JACZAS01
Enterococcus faecium	BMECCcat	PRJNA393251	GCA_002263205.1	3.00043	2707	NMZK01
Enterococcus faecium	BMpECCcat	PRJNA393251	GCA_002263125.1	3.00775	2724	NMZJ01
Enterococcus faecium	D344RRF	PRJNA306040	GCA_001582095.1	2.98231	2864	LOQQ01
Enterococcus faecium EnGen0160	UAA716	PRJNA88339	GCA_000395485.1	2.718	2442	AIUH01
Enterococcus faecium EnGen0161	UAA718	PRJNA88341	GCA_000395505.1	2.87627	2625	AIUI01
Enterococcus faecium EnGen0159	UAA715	PRJNA88337	GCA_000395465.1	2.81758	2568	AIUG01
Enterococcus faecium EnGen0158	UAA714	PRJNA88335	GCA_000395445.1	2.81814	2573	AIUF01
Enterococcus faecium EnGen0315	UAA430	PRJNA88997	GCA_000394475.1	2.67632	2414	AJDI01
Enterococcus faecium EnGen0169	UAA825	PRJNA88357	GCA_000395665.1	2.71135	2490	AIUQ01
Enterococcus faecium EnGen0317	UAA431	PRJNA88999	GCA_000394495.1	2.78234	2530	AJDJ01
Enterococcus faecium EnGen0264	UAA1433	PRJNA88827	GCA_000393755.1	2.93543	2680	AJAE01
Enterococcus faecium EnGen0164	UAA721	PRJNA88347	GCA_000395565.1	2.67799	2431	AIUL01
Enterococcus faecium EnGen0162	UAA719	PRJNA88343	GCA_000395525.1	2.80897	2580	AIUJ01
Enterococcus faecium EnGen0165	UAA722	PRJNA88349	GCA_000395585.1	2.6558	2353	AIUM01
Enterococcus faecium EnGen0166	UAA723	PRJNA88351	GCA_000395605.1	2.91611	2646	AIUN01
Enterococcus faecium EnGen0167	UAA724	PRJNA88353	GCA_000395625.1	2.96948	2743	AIUO01
Enterococcus faecium EnGen0168	UAA725	PRJNA88355	GCA_000395645.1	2.89413	2677	AIUP01
Enterococcus faecium EnGen0163	UAA720	PRJNA88345	GCA_000395545.1	2.9088	2670	AIUK01
Enterococcus faecium EnGen0261	UAA1024	PRJNA88819	GCA_000393675.1	3.02977	2807	AJAA01
Enterococcus faecium EnGen0260	UAA1023	PRJNA88817	GCA_000397045.1	2.9816	2760	AIZZ01
Enterococcus faecium EnGen0262	UAA1025	PRJNA88821	GCA_000393695.1	3.22342	2945	AJAB01
Enterococcus faecium EnGen0263	UAA1280	PRJNA88825	GCA_000393735.1	3.12996	2873	AJAD01
Enterococcus faecium EnGen0305	EnGen0305	PRJNA89003	GCA_000394535.1	2.81108	2512	AJDL01
Enterococcus faecium	1964-03-01	PRJNA293793	GCA_001298485.1	2.57233	2359	NZ_CP012522.1/CP012522.1
Enterococcus faecium	UW8175	PRJNA275194	GCA_001587115.1	2.87819	2632	NZ_CP011828.1/CP011828.1
Enterococcus faecium	UWECCcat	PRJNA393251	GCA_002263175.1	2.97419	2745	NMZL01
Enterococcus faecium EnGen0155	KH36syn	PRJNA88329	GCA_000392255.1	2.62218	2349	AIUC01
Enterococcus faecium E4452	E4452	PRJNA60873	GCA_000239115.2	2.76903	2616	AEOU01
Enterococcus faecium	E745	PRJNA295268	GCA_001750885.1	3.16841	2947	NZ_CP014529.1/CP014529.1
Enterococcus faecium	LMG 8148	PRJNA305395	GCA_001576665.1	2.69749	2506	LOHT01
Enterococcus faecium EnGen0308	EnGen0308	PRJNA89005	GCA_000394555.1	2.52147	2286	AJDM01
Enterococcus faecium EnGen0259	UAA1022	PRJNA88815	GCA_000397025.1	2.54251	2294	AIZY01
Enterococcus faecium EnGen0182	UAA910	PRJNA88383	GCA_000395925.1	2.7739	2513	AIUS01
Enterococcus faecium EnGen0183	UAA911	PRJNA88385	GCA_000395945.1	2.87439	2598	AIUT01
Enterococcus faecium EnGen0181	UAA909	PRJNA88381	GCA_000395905.1	2.88093	2644	AIUR01
Enterococcus faecium	Sw292	PRJNA572571	GCA_008725745.1	2.54585	2315	VYUD01
Enterococcus faecium	KMB_624	PRJNA474823	GCA_003346195.1	2.89181	2687	QMJX01
Enterococcus faecium	M260840	PRJNA546230	GCA_006375925.1	2.94925	2773	VFCN01
Enterococcus faecium	SN592	PRJNA546230	GCA_006375815.1	2.81543	2632	VFCG01
Enterococcus faecium	SN504	PRJNA546230	GCA_006375755.1	2.75889	2564	VFCE01
Enterococcus faecium	SN446	PRJNA546230	GCA_006375775.1	2.84281	2679	VFCF01
Enterococcus faecium	SN71	PRJNA546230	GCA_006376285.1	2.76937	2583	VFDG01
Enterococcus faecium	805447/07	PRJNA308579	GCA_001563205.1	2.94981	2773	LQRS01
Enterococcus faecium EnGen0044	E2071	PRJNA82487	GCA_000322165.1	2.71627	2494	AHXT01
Enterococcus faecium	F915	PRJNA546230	GCA_006376175.1	2.53192	2306	VFCZ01
Enterococcus faecium	F782	PRJNA546230	GCA_006375735.1	2.87021	2648	VFCC01
Enterococcus faecium	F64	PRJNA546230	GCA_006375695.1	2.52524	2295	VFCB01
Enterococcus faecium	V1916	PRJEB25215	GCA_900303145.1	3.04719	2868	OMNE01
Enterococcus faecium	V1641	PRJEB25215	GCA_900302805.1	3.04823	2886	OMLY01
Enterococcus faecium	V1917	PRJEB25215	GCA_900303125.1	3.04479	2875	OMNF01
Enterococcus faecium	V1897	PRJEB25215	GCA_900303105.1	3.0354	2859	OMNC01
Enterococcus faecium	V1782	PRJEB25215	GCA_900302985.1	3.06637	2892	OMMP01
Enterococcus faecium	V1780	PRJEB25215	GCA_900302955.1	3.07133	2920	OMMM01
Enterococcus faecium	V1736	PRJEB25215	GCA_900302865.1	3.0457	2877	OMME01
Enterococcus faecium	VD468	PRJEB25215	GCA_900303195.1	3.05362	2893	OMNL01
Enterococcus faecium	V1687	PRJEB25215	GCA_900302855.1	3.05358	2889	OMMC01
Enterococcus faecium	V1765	PRJEB25215	GCA_900302925.1	3.04769	2873	OMMK01
Enterococcus faecium	V1763	PRJEB25215	GCA_900302915.1	3.04858	2886	OMMI01
Enterococcus faecium	V1767	PRJEB25215	GCA_900302905.1	3.0653	2914	OMMH01
Enterococcus faecium	V1851	PRJEB25215	GCA_900303005.1	3.04599	2871	OMMQ01
Enterococcus faecium	V1555	PRJEB25215	GCA_900302825.1	3.04947	2883	OMLZ01
Enterococcus faecium	V1775	PRJEB25215	GCA_900302945.1	3.0498	2860	OMML01
Enterococcus faecium	V1774	PRJEB25215	GCA_900302935.1	3.0333	2855	OMMJ01
Enterococcus faecium	V1542	PRJEB25215	GCA_900302795.1	3.05907	2884	OMLV01
Enterococcus faecium	V1779	PRJEB25215	GCA_900303295.1	3.04526	2875	OMNY01
Enterococcus faecium	V1796	PRJEB25215	GCA_900303025.1	3.09443	2936	OMMU01
Enterococcus faecium	V1701	PRJEB25215	GCA_900302845.1	3.0679	2914	OMMA01
Enterococcus faecium	V1703	PRJEB25215	GCA_900302835.1	3.07128	2912	OMMB01
Enterococcus faecium	V1789	PRJEB25215	GCA_900302975.1	3.03965	2867	OMMO01
Enterococcus faecium	V1795	PRJEB25215	GCA_900302965.1	3.02635	2832	OMMN01
Enterococcus faecium	V1797	PRJEB25215	GCA_900302995.1	3.05011	2886	OMMR01
Enterococcus faecium	V1877	PRJEB25215	GCA_900303045.1	3.04984	2862	OMMW01
Enterococcus faecium	V1543	PRJEB25215	GCA_900302815.1	3.03929	2873	OMLX01
Enterococcus faecium	V1861	PRJEB25215	GCA_900303015.1	3.04512	2870	OMMS01
Enterococcus faecium	V1757	PRJEB25215	GCA_900302895.1	3.0452	2875	OMMG01
Enterococcus faecium	V1708	PRJEB25215	GCA_900302885.1	3.05985	2901	OMMF01
Enterococcus faecium	V1880	PRJEB25215	GCA_900303065.1	3.04464	2869	OMMY01
Enterococcus faecium	V1932	PRJEB25215	GCA_900303155.1	2.64913	2489	OMNI01
Enterococcus faecium	V1934	PRJEB25215	GCA_900303165.1	3.06824	2930	OMNH01
Enterococcus faecium	V1923	PRJEB25215	GCA_900303135.1	3.04507	2891	OMNG01
Enterococcus faecium	V1890	PRJEB25215	GCA_900303075.1	3.04641	2884	OMNA01
Enterococcus faecium	V1885	PRJEB25215	GCA_900303095.1	3.03981	2859	OMNB01
Enterococcus faecium	V1886	PRJEB25215	GCA_900303085.1	3.0662	2902	OMMZ01
Enterococcus faecium	V1933	PRJEB25215	GCA_900303175.1	3.05395	2886	OMNJ01
Enterococcus faecium	V1392	PRJEB25215	GCA_900302715.1	3.01358	2832	OMLQ01
Enterococcus faecium	V1487	PRJEB25215	GCA_900302775.1	3.05642	2869	OMLU01
Enterococcus faecium	V1476	PRJEB25215	GCA_900302765.1	3.05475	2876	OMLT01
Enterococcus faecium	V1711	PRJEB25215	GCA_900302875.1	2.91797	2718	OMMD01
Enterococcus faecium	V1402	PRJEB25215	GCA_900302735.1	3.0646	2916	OMLS01
Enterococcus faecium	V1485	PRJEB25215	GCA_900302725.1	3.05268	2856	OMLR01
Enterococcus faecium	VD392	PRJEB25215	GCA_900303185.1	3.02799	2854	OMNK01
Enterococcus faecium	V1511	PRJEB25215	GCA_900302785.1	2.97016	2784	OMLW01
Enterococcus faecium	V1873	PRJEB25215	GCA_900303035.1	2.99759	2806	OMMT01
Enterococcus faecium	V1874	PRJEB25215	GCA_900303055.1	2.99958	2821	OMMX01
Enterococcus faecium	V1906	PRJEB25215	GCA_900303115.1	2.993	2804	OMND01
Enterococcus faecium	13-014	PRJNA419534	GCA_004368135.1	2.728	2485	PHKZ01
Enterococcus faecium	15-307-1	PRJNA419534	GCA_002973755.2	3.30445	3060	NZ_CP044316.1/CP044316.1
Enterococcus faecium	13-165	PRJNA421655	GCA_002973795.1	2.85469	2621	PJEV01
Enterococcus faecium	13-009	PRJNA421655	GCA_002997345.1	3.01769	2788	NZ_CP025389.1/CP025389.1
Enterococcus faecium	UCN72	PRJNA245745	GCA_001696305.1	3.0908	2873	JMMX01
Enterococcus faecium	15-162	PRJNA419534	GCA_002973715.1	2.77767	2524	PHLB01
Enterococcus faecium	14-312-1	PRJNA419534	GCA_002973685.1	2.76244	2533	PHLA01
Enterococcus faecium	10_Efcm_HA-DE	PRJNA352198	GCA_002631665.1	2.98532	2815	NXPH01
Enterococcus faecium	8_Efcm_HA-DE	PRJNA352198	GCA_002631645.1	2.98181	2812	NXPF01
Enterococcus faecium	11_Efcm_HA-DE	PRJNA352198	GCA_002631705.1	3.06337	2920	NXPI01
Enterococcus faecium	9_Efcm_HA-DE	PRJNA352198	GCA_002442315.1	2.9554	2796	NXPG01
Enterococcus faecium	6_Efcm_HA-NL	PRJNA352198	GCA_002631655.1	2.97135	2820	NXPD01
Enterococcus faecium	5_Efcm_HA-NL	PRJNA352198	GCA_002631535.1	2.9413	2787	NXPC01
Enterococcus faecium	3_Efcm_HA-NL	PRJNA352198	GCA_002631625.1	2.99353	2851	NXPA01
Enterococcus faecium	2_Efcm_HA-NL	PRJNA352198	GCA_002631505.1	2.99007	2841	NXOZ01
Enterococcus faecium	4_Efcm_HA-NL	PRJNA352198	GCA_002442475.1	2.94183	2780	NXPB01
Enterococcus faecium	7_Efcm_HA-NL	PRJNA352198	GCA_002442275.1	2.88409	2725	NXPE01
Enterococcus faecium	A16	PRJNA477347	GCA_003268195.1	3.17807	2933	QLYN01
Enterococcus faecium	A13	PRJNA477347	GCA_003268245.1	3.25142	3027	QLYO01
Enterococcus faecium	V2937	PRJNA573568	GCA_008728475.1	3.17049	2931	NZ_CP044274.1/CP044274.1
Enterococcus faecium	V1836	PRJNA573568	GCA_008728455.1	3.27475	3000	NZ_CP044264.1/CP044264.1
Enterococcus faecium	TR10-27	PRJNA546230	GCA_006376275.1	2.75743	2532	VFDF01
Enterococcus faecium	R10	PRJNA546230	GCA_006375675.1	2.64496	2401	VFCA01
Enterococcus faecium	UCN73	PRJNA245745	GCA_001696275.1	2.80435	2564	JMIN01
Enterococcus faecium	Isolate 30	PRJEB13267	GCA_900080065.1	3.01735	2839	FKLI01
Enterococcus faecium	HD5	PRJNA668898	GCA_014982635.1	2.69853	2486	JADCMH01
Enterococcus faecium	TR68-31	PRJNA546230	GCA_006375685.1	2.47951	2288	VFBZ01
Enterococcus faecium U0317	U0317	PRJNA30675	GCA_000172915.1	2.89303	2712	ABSW01
Enterococcus faecium	CFSAN059070	PRJNA243331	GCA_003071425.1	3.14932	2906	NZ_CP020484.1/CP020484.1
Enterococcus faecium	CFSAN059071	PRJNA243331	GCA_003071445.1	3.15237	2912	NZ_CP020488.1/CP020488.1
Enterococcus faecium	16-164-1	PRJNA419534	GCA_002973675.1	2.53934	2319	PHLD01
Enterococcus faecium	NCTC13923	PRJEB6403	GCA_900447875.1	2.5802	2353	UARO01
Enterococcus faecium	164306	PRJNA546230	GCA_006375995.1	2.43784	2211	VFCQ01
Enterococcus faecium	HPH2	PRJNA321914	GCA_001858355.1	2.9792	2827	MBRH01
Enterococcus faecium	HPH9	PRJNA546230	GCA_006375865.1	2.9372	2745	VFCK01
Enterococcus faecium	H323	PRJNA546230	GCA_006376005.1	2.91307	2750	VFCR01
Enterococcus faecium	E2	PRJNA353757	GCA_001953395.1	2.9487	2780	MPZY01
Enterococcus faecium	ENV-120	PRJNA630475	GCA_014855125.1	2.70286	2475	JACZBO01
Enterococcus faecium	ENV-324	PRJNA630475	GCA_014855055.1	2.70437	2498	JACZBI01
Enterococcus faecium	ENV-283	PRJNA630475	GCA_014855085.1	2.60744	2390	JACZBJ01
Enterococcus faecium	M3K31	PRJNA280938	GCA_001039515.1	2.72252	2459	LAXK01
Enterococcus faecium	BA3972	PRJNA627548	GCA_012933065.1	2.80183	2659	JABBXP01
Enterococcus faecium	A10290	PRJNA627548	GCA_012933345.2	3.20877	2960	NZ_CP059755.1/CP059755.1
Enterococcus faecium	BP5067	PRJNA627548	GCA_012932985.2	2.91888	2701	NZ_CP059806.1/CP059806.1
Enterococcus faecium	BA7523	PRJNA627548	GCA_012933045.1	3.01603	2842	JABBXO01
Enterococcus faecium	BA17124	PRJNA627548	GCA_012932975.2	2.92904	2710	NZ_CP059784.1/CP059784.1
Enterococcus faecium	A976	PRJNA627548	GCA_012933185.1	3.00195	2867	JABBXR01
Enterococcus faecium	A15023	PRJNA627548	GCA_012933295.2	3.08524	2838	NZ_CP059823.1/CP059823.1
Enterococcus faecium	A3895	PRJNA627548	GCA_012933265.2	3.10644	2849	NZ_CP059772.1/CP059772.1
Enterococcus faecium	BA13542	PRJNA627548	GCA_012933105.1	2.91435	2751	JABBXK01
Enterococcus faecium	A710	PRJNA627548	GCA_012933205.1	2.85435	2694	JABBXT01
Enterococcus faecium	BP3378	PRJNA627548	GCA_012933055.2	3.20668	2970	NZ_CP059793.1/CP059793.1
Enterococcus faecium	BA17063	PRJNA627548	GCA_012932955.1	2.94732	2778	JABBXJ01
Enterococcus faecium	A7214	PRJNA627548	GCA_012933165.2	3.10926	2839	NZ_CP059747.1/CP059747.1
Enterococcus faecium	BP657	PRJNA627548	GCA_012933075.2	3.12761	2855	NZ_CP059816.1/CP059816.1
Enterococcus faecium	A4694	PRJNA627548	GCA_012933245.2	3.07385	2789	NZ_CP059739.1/CP059739.1
Enterococcus faecium	A11051	PRJNA627548	GCA_012933285.2	3.08738	2836	NZ_CP059764.1/CP059764.1
Enterococcus faecium	A13828	PRJNA627548	GCA_012933275.1	2.89567	2722	JABBXY01
Enterococcus faecium	BA12993	PRJNA627548	GCA_012933145.1	2.93185	2776	JABBXQ01
Enterococcus faecium	VB3240	PRJNA542561	GCA_005576735.1	3.07227	2740	NZ_CP040368.1/CP040368.1
Enterococcus faecium	17OM39	PRJNA318315	GCA_001652715.1	2.8402	2636	LWHF01
Enterococcus faecium	ME3	PRJNA508287	GCA_009937865.1	3.05869	2841	NZ_CP043865.1/CP043865.1
Enterococcus faecium EnGen0013	E0333	PRJNA82419	GCA_000321545.1	2.7725	2566	AHWL01
Enterococcus faecium	AA708	PRJDB8849	GCA_008974665.2	3.19928		NZ_LC495616.1/LC495616.1
Enterococcus faecium	VRE 47	PRJNA605642	GCA_014325705.1	2.92734	2724	JAAIGV01
Enterococcus faecium	VRE 40	PRJNA605642	GCA_014325845.1	2.86683	2682	JAANAL01
Enterococcus faecium	VRE 10	PRJNA605642	GCA_014326415.1	2.96485	2793	JAAIHV01
Enterococcus faecium	VRE 20	PRJNA605642	GCA_014326265.1	2.82586	2627	JAANAN01
Enterococcus faecium	VRE 26	PRJNA605642	GCA_014326135.1	3.09511	2950	JAAIHJ01
Enterococcus faecium	VRE 56	PRJNA605642	GCA_014325525.1	2.87003	2676	JAAIGN01
Enterococcus faecium	VRE 6	PRJNA605642	GCA_014337875.1	2.90415	2711	JAAIHZ01
Enterococcus faecium	VRE 11	PRJNA605642	GCA_014326395.1	3.0429	2851	JAAIHU01
Enterococcus faecium	VRE 35	PRJNA605642	GCA_014325935.1	3.06089	2877	JAALOH01
Enterococcus faecium	VRE 52	PRJNA605642	GCA_014325585.1	3.07038	2878	JAAIGQ01
Enterococcus faecium	VRE 37	PRJNA605642	GCA_014325905.1	3.06248	2868	JAANAM01
Enterococcus faecium	VRE 50	PRJNA605642	GCA_014325625.1	3.08745	2906	JAAIGS01
Enterococcus faecium	VRE 22	PRJNA605642	GCA_014326195.1	3.08687	2906	JAAIHN01
Enterococcus faecium	VRE 23	PRJNA605642	GCA_014326125.1	3.09428	2924	JAAIHM01
Enterococcus faecium	VRE 7	PRJNA605642	GCA_014326495.1	3.11625	2952	JAAIHY01
Enterococcus faecium	VRE 12	PRJNA605642	GCA_014326425.1	3.07921	2894	JAANAO01
Enterococcus faecium	VRE 15	PRJNA605642	GCA_014326325.1	3.07317	2903	JAAIHR01
Enterococcus faecium	VRE 5	PRJNA605642	GCA_014326485.1	3.03539	2845	JAAIIA01
Enterococcus faecium	VRE 45	PRJNA605642	GCA_014325725.1	3.02113	2824	JAAIGW01
Enterococcus faecium	VRE 42	PRJNA605642	GCA_014325795.1	3.06587	2875	JAAIGZ01
Enterococcus faecium	VRE 24	PRJNA605642	GCA_014326165.1	2.99509	2791	JAAIHL01
Enterococcus faecium	VRE 41	PRJNA605642	GCA_014325825.1	2.91294	2694	JAAIHA01
Enterococcus faecium	VRE 43	PRJNA605642	GCA_014325785.1	2.90582	2681	JAAIGY01
Enterococcus faecium	VRE 44	PRJNA605642	GCA_014325755.1	3.1253	2970	JAAIGX01
Enterococcus faecium	VRE 16	PRJNA605642	GCA_014326305.1	3.12646	2935	JAALOL01
Enterococcus faecium	VRE 9	PRJNA605642	GCA_014326465.1	3.12819	2939	JAAIHW01
Enterococcus faecium	VRE 21	PRJNA605642	GCA_014326225.1	3.13742	2963	JAAIHO01
Enterococcus faecium	VRE 18	PRJNA605642	GCA_014326285.1	3.14083	2963	JAAIHP01
Enterococcus faecium	VRE 14	PRJNA605642	GCA_014326365.1	3.14213	2948	JAAIHS01
Enterococcus faecium	VRE 19	PRJNA605642	GCA_014326295.1	3.14832	2972	JAALOK01
Enterococcus faecium	VRE 13	PRJNA605642	GCA_014326385.1	3.13351	2931	JAAIHT01
Enterococcus faecium	VRE 8	PRJNA605642	GCA_014337895.1	3.14379	2955	JAAIHX01
Enterococcus faecium	VRE 49	PRJNA605642	GCA_014325665.1	3.10237	2905	JAAIGT01
Enterococcus faecium	VRE 34	PRJNA605642	GCA_014325945.1	3.10327	2921	JAALOI01
Enterococcus faecium	VRE 46	PRJNA605642	GCA_014325735.1	3.0692	2887	JAALOF01
Enterococcus faecium	VRE 38	PRJNA605642	GCA_014325885.1	3.06269	2872	JAAIHC01
Enterococcus faecium	VRE 48	PRJNA605642	GCA_014325675.1	3.09004	2856	JAAIGU01
Enterococcus faecium	VRE 36	PRJNA605642	GCA_014325955.1	3.09045	2858	JAALOG01
Enterococcus faecium	VRE 17	PRJNA605642	GCA_014326245.1	2.97494	2769	JAAIHQ01
Enterococcus faecium	VRE 3	PRJNA605642	GCA_014326595.1	2.97573	2766	JAALOM01
Enterococcus faecium	VRE 2	PRJNA605642	GCA_014326575.1	2.96424	2744	JAAIIC01
Enterococcus faecium	VRE 1	PRJNA605642	GCA_014326585.1	2.97239	2754	JAALON01
Enterococcus faecium	VRE 25	PRJNA605642	GCA_014326145.1	3.0216	2808	JAAIHK01
Enterococcus faecium	VRE 31	PRJNA605642	GCA_014326075.1	3.01822	2807	JAAIHF01
Enterococcus faecium	VRE 29	PRJNA605642	GCA_014326025.1	3.08163	2889	JAAIHH01
Enterococcus faecium	VRE 32	PRJNA605642	GCA_014326005.1	3.02773	2830	JAAIHE01
Enterococcus faecium	VRE 30	PRJNA605642	GCA_014326085.1	3.05246	2862	JAAIHG01
Enterococcus faecium	VRE 54	PRJNA605642	GCA_014325595.1	3.02546	2825	JAALOE01
Enterococcus faecium	VRE 28	PRJNA605642	GCA_014326065.1	3.01881	2798	JAAIHI01
Enterococcus faecium	VRE 27	PRJNA605642	GCA_014326035.1	3.032	2829	JAALOJ01
Enterococcus faecium	VRE 4	PRJNA605642	GCA_014326525.1	3.0584	2872	JAAIIB01
Enterococcus faecium	VRE 33	PRJNA605642	GCA_014325925.1	3.08065	2884	JAAIHD01
Enterococcus faecium	VRE 53	PRJNA605642	GCA_014325565.1	3.06447	2854	JAAIGP01
Enterococcus faecium	VRE 51	PRJNA605642	GCA_014325645.1	2.96668	2764	JAAIGR01
Enterococcus faecium	VRE 39	PRJNA605642	GCA_014325835.1	2.96717	2764	JAAIHB01
Enterococcus faecium	VREr6	PRJNA312725	GCA_001969545.1	3.01492	2884	LTDQ01
Enterococcus faecium	VREr5	PRJNA312724	GCA_001969625.1	2.89837	2694	LTBJ01
Enterococcus faecium	VRE2	PRJNA312723	GCA_001969615.1	2.86261	2665	LTAA01
Enterococcus faecium	VREr7	PRJNA312726	GCA_001969645.1	3.0212	2874	LSZZ01
Enterococcus faecium	ERV279	PRJNA335751	GCA_008131645.1	3.13697	3028	MJFT01
Enterococcus faecium	ERV275	PRJNA335751	GCA_008131625.1	3.0888	2971	MJFS01
Enterococcus faecium	ARL04-840	PRJNA476469	GCA_005234565.1	3.06128	2889	QPTD01
Enterococcus faecium	ARL05-67	PRJNA476469	GCA_005235735.1	3.00245	2855	QPTB01
Enterococcus faecium	AR01-139	PRJNA476469	GCA_005235965.1	2.89122	2719	QPTQ01
Enterococcus faecium	ARL09-1265	PRJNA476469	GCA_005234245.1	3.07166	2862	QPRC01
Enterococcus faecium	ARL09-1374	PRJNA476469	GCA_005234855.1	2.99695	2817	QPRB01
Enterococcus faecium	ARL09-1209	PRJNA476469	GCA_005234875.1	2.89196	2714	QPRD01
Enterococcus faecium	ARL08-983	PRJNA476469	GCA_005234905.1	2.8239	2607	QPRG01
Enterococcus faecium	ARL08-1412	PRJNA476469	GCA_005234425.1	2.99986	2818	QPSB01
Enterococcus faecium	ARL09-100	PRJNA476469	GCA_005234225.1	2.99768	2817	QPRF01
Enterococcus faecium	ARL09-146	PRJNA476469	GCA_005234215.1	2.99777	2832	QPRA01
Enterococcus faecium	ARL09-193	PRJNA476469	GCA_005234235.1	2.99507	2816	QPQZ01
Enterococcus faecium	ARL08-1256	PRJNA476469	GCA_005235395.1	3.00692	2823	QPSE01
Enterococcus faecium	ARL08-1218	PRJNA476469	GCA_005235445.1	3.00755	2832	QPSG01
Enterococcus faecium	ARL08-1437	PRJNA476469	GCA_005234405.1	2.9772	2798	QPSA01
Enterococcus faecium	ARL09-409	PRJNA476469	GCA_005234835.1	2.75839	2517	QPQY01
Enterococcus faecium	ARL08-552	PRJNA476469	GCA_005234295.1	2.9057	2675	QPRM01
Enterococcus faecium	ARL07-1205	PRJNA476469	GCA_005235635.1	2.92579	2685	QPSU01
Enterococcus faecium	ARL07-1169	PRJNA476469	GCA_005234495.1	2.92222	2684	QPSX01
Enterococcus faecium	ARL08-428	PRJNA476469	GCA_005235275.1	2.91918	2683	QPRR01
Enterococcus faecium	ARL08-46	PRJNA476469	GCA_005234315.1	2.91103	2675	QPRP01
Enterococcus faecium	ARL07-1166	PRJNA476469	GCA_005235665.1	2.9239	2689	QPSY01
Enterococcus faecium	ARL08-35	PRJNA476469	GCA_005234345.1	2.91123	2675	QPRV01
Enterococcus faecium	ARL07-1195	PRJNA476469	GCA_005235655.1	2.92476	2686	QPSW01
Enterococcus faecium	ARL08-67	PRJNA476469	GCA_005235015.1	2.91029	2675	QPRL01
Enterococcus faecium	ARL08-43	PRJNA476469	GCA_005235115.1	2.9056	2672	QPRQ01
Enterococcus faecium	ARL07-1286	PRJNA476469	GCA_005235725.1	2.92035	2681	QPST01
Enterococcus faecium	ARL08-394	PRJNA476469	GCA_005235285.1	2.91729	2685	QPRS01
Enterococcus faecium	ARL07-1384	PRJNA476469	GCA_005235535.1	2.92741	2690	QPSN01
Enterococcus faecium	ARL07-1198	PRJNA476469	GCA_005235645.1	2.92326	2688	QPSV01
Enterococcus faecium	ARL07-1300	PRJNA476469	GCA_005234505.1	2.92175	2683	QPSS01
Enterococcus faecium	ARL08-39	PRJNA476469	GCA_005234325.1	2.90628	2675	QPRU01
Enterococcus faecium	ARL08-32	PRJNA476469	GCA_005234395.1	2.90704	2675	QPRX01
Enterococcus faecium	ARL08-391	PRJNA476469	GCA_005235295.1	2.91667	2687	QPRT01
Enterococcus faecium	ARL08-477	PRJNA476469	GCA_005235075.1	2.71712	2502	QPRO01
Enterococcus faecium	ARL08-1077	PRJNA476469	GCA_005235475.1	3.0358	2805	QPSJ01
Enterococcus faecium	ARL08-1215	PRJNA476469	GCA_005234435.1	3.03309	2816	QPSH01
Enterococcus faecium	ARL08-1189	PRJNA476469	GCA_005235465.1	3.03715	2807	QPSI01
Enterococcus faecium	ARL08-712	PRJNA476469	GCA_005234985.1	3.03632	2818	QPRK01
Enterococcus faecium	ARL08-902	PRJNA476469	GCA_005234955.1	3.01157	2797	QPRH01
Enterococcus faecium	ARL08-1074	PRJNA476469	GCA_005281885.1	3.0039	2778	QPSK01
Enterococcus faecium	ARL07-1345	PRJNA476469	GCA_005235585.1	2.94432	2705	QPSQ01
Enterococcus faecium	ARL07-1348	PRJNA476469	GCA_005235575.1	2.92719	2686	QPSP01
Enterococcus faecium	ARL07-1351	PRJNA476469	GCA_005235565.1	2.92737	2690	QPSO01
Enterococcus faecium	ARL08-105	PRJNA476469	GCA_005234485.1	2.90711	2679	QPSL01
Enterococcus faecium	ARL07-1328	PRJNA476469	GCA_005287905.1	2.92278	2689	QPSR01
Enterococcus faecium	ARL08-288	PRJNA476469	GCA_005235305.1	3.04034	2913	QPRY01
Enterococcus faecium	ARL08-781	PRJNA476469	GCA_005234965.1	3.0355	2814	QPRJ01
Enterococcus faecium	ARL08-1309	PRJNA476469	GCA_005235345.1	3.0142	2791	QPSC01
Enterococcus faecium	ARL08-1292	PRJNA476469	GCA_005235375.1	3.03293	2802	QPSD01
Enterococcus faecium	ARL08-1249	PRJNA476469	GCA_005235385.1	3.03108	2806	QPSF01
Enterococcus faecium	ARL07-1139	PRJNA476469	GCA_005235685.1	2.92405	2690	QPTA01
Enterococcus faecium	ARL05-425	PRJNA476469	GCA_005235745.1	2.85391	2677	QPTC01
Enterococcus faecium	ARL07-973	PRJNA476469	GCA_005235495.1	2.92536	2688	QPSM01
Enterococcus faecium	EF_169	PRJNA497126	GCA_003939765.1	2.83763	2636	RHVM01
Enterococcus faecium	EF_367	PRJNA497126	GCA_003936615.1	3.10385	2882	RHUX01
Enterococcus faecium	EF_111	PRJNA497126	GCA_003938505.1	3.06061	2834	RHVW01
Enterococcus faecium	EF_006	PRJNA497126	GCA_003940245.1	3.07512	2859	RHWL01
Enterococcus faecium	EF_129	PRJNA497126	GCA_003938065.1	3.05385	2835	RHVT01
Enterococcus faecium	EF_051	PRJNA497126	GCA_003939215.1	3.01855	2816	RHWF01
Enterococcus faecium	EF_120	PRJNA497126	GCA_003938105.1	3.01208	2808	RHVV01
Enterococcus faecium	EF_143	PRJNA497126	GCA_003938365.1	3.00579	2780	RHVQ01
Enterococcus faecium	EF_155	PRJNA497126	GCA_003938025.1	2.83996	2620	RHVP01
Enterococcus faecium	EF_380	PRJNA497126	GCA_003937555.1	2.8945	2678	RHUU01
Enterococcus faecium	SP15	PRJNA497424	GCA_004101305.1	2.78303	2555	RDQA01
Enterococcus faecium	ERV113	PRJNA335751	GCA_008131145.1	2.87073	2721	MJEW01
Enterococcus faecium	E63	PRJNA477378	GCA_003284825.1	2.88499	2737	QMDT01
Enterococcus faecium	E62	PRJNA477376	GCA_003284815.1	2.92674	2767	QMDS01
Enterococcus faecium	18434	PRJNA412735	GCA_002562805.1	2.94854	2761	PDFL01
Enterococcus faecium	4686	PRJNA355170	GCA_001896235.1	3.23051	3070	MQRF01
Enterococcus faecium	32	PRJNA412735	GCA_002562865.1	2.87642	2667	PDFP01
Enterococcus faecium 6066	6066	PRJNA229937	GCA_009846545.2	3.54272	2906	NZ_AZAS01000120.1/AZAS01000120.1
Enterococcus faecium 2605	2605	PRJNA229938	GCA_009846555.2	3.20664	2865	NZ_AZAT01000139.1/AZAT01000139.1
Enterococcus faecium 232	232	PRJNA229936	GCA_009846515.2	3.15705	2754	NZ_AZAR01000007.1/AZAR01000007.1
Enterococcus faecium 17282	17282	PRJNA229940	GCA_009846615.2	3.23501	2789	NZ_AZAU01000073.1/AZAU01000073.1
Enterococcus faecium	ICIS 96	PRJNA395133	GCA_002265255.1	2.74824	2556	NNSQ01
Enterococcus faecium	FS 86	PRJNA633747	GCA_013201055.1	2.6854	2420	NZ_CP053704.1/CP053704.1
Enterococcus faecium	58M	PRJNA288860	GCA_001280775.1	2.7544	2516	LGAN01
Enterococcus faecium	76	PRJNA412735	GCA_002631165.1	2.7462	2555	PDNS01
Enterococcus faecium	93	PRJNA412735	GCA_002562875.1	2.94575	2754	PDFN01
Enterococcus faecium	56	PRJNA412735	GCA_002562855.1	2.92857	2742	PDFO01
Enterococcus faecium	E64	PRJNA477379	GCA_003284785.1	2.98763	2833	QMDU01
Enterococcus faecium	20	PRJNA472089	GCA_003240465.1	3.35721	3177	QHGU01
Enterococcus faecium	SAU28	PRJNA335386	GCA_003202445.1	3.05315	2915	QBIC01
Enterococcus faecium	SAU27	PRJNA335386	GCA_002894565.1	2.91309	2701	PPCL01
Enterococcus faecium	SAU16	PRJNA335386	GCA_002894545.1	2.76363	2569	PPCK01
Enterococcus faecium	FA3	PRJNA559234	GCA_008000855.1	2.86962	2558	NZ_CP042834.1/CP042834.1
Enterococcus faecium	2014-VREF-268	PRJNA358851	GCA_002025045.1	3.39217	3139	NZ_CP019992.1/CP019992.1
Enterococcus faecium	2014-VREF-63	PRJNA358851	GCA_002025065.1	3.23847	2981	NZ_CP019988.1/CP019988.1
Enterococcus faecium	2014-VREF-41	PRJNA358851	GCA_002007625.1	3.28073	3311	NZ_CP019208.1/CP019208.1
Enterococcus faecium	2014-VREF-114	PRJNA358851	GCA_002024245.1	3.2552	2959	NZ_CP019970.1/CP019970.1
Enterococcus faecium	BIOPOP-3 ALE	PRJNA615057	GCA_012045365.1	2.77408	2518	NZ_CP050648.1/CP050648.1
Enterococcus faecium	BIOPOP-3 WT	PRJNA615057	GCA_012045505.1	2.77408	2515	NZ_CP050650.1/CP050650.1
Enterococcus faecium	Y-1624	PRJNA498185	GCA_003947145.1	2.90329	2706	RHEN01
Enterococcus faecium	60BEA1	PRJNA244756	GCA_003320635.1	2.65845	2350	LERN01
Enterococcus faecium	300BEA1	PRJNA244756	GCA_003320475.1	2.71547	2457	LERF01
Enterococcus faecium	BIO4598	PRJNA574342	GCA_013249095.1	2.67229	2419	JABRBU01
Enterococcus faecium	CICC 21605	PRJNA592430	GCA_009735345.1	2.61251	2369	WOGV01
Enterococcus faecium	s-6	PRJNA647640	GCA_013867835.1	2.61366	2413	JACEIU01
Enterococcus faecium TX1330	TX1330	PRJNA490212	GCA_003583905.1	2.78047	2532	QYBD01
Enterococcus faecium TX1330	TX1330	PRJNA31463	GCA_000159675.1	2.77797	2516	ACHL01
Enterococcus faecium PC4.1	PC4.1	PRJNA42757	GCA_000178235.1	2.81116	2507	ADMM01
Enterococcus faecium TX0133A	TX0133A	PRJNA47195	GCA_000148285.1	2.93032	2802	AECH01
Enterococcus faecium TX0133B	TX0133B	PRJNA47201	GCA_000148145.1	2.92759	2803	AECI01
Enterococcus faecium TX0133a04	TX0133a04	PRJNA47199	GCA_000147235.1	2.92265	2792	AEBC01
Enterococcus faecium TX0133C	TX0133C	PRJNA47203	GCA_000147315.1	2.90786	2783	AEBG01
Enterococcus faecium TX0133a01	TX0133a01	PRJNA47197	GCA_000148325.1	3.07358	2936	AECJ01
Enterococcus faecium TX0082	TX0082	PRJNA47193	GCA_000148025.1	2.69185	2547	AEBU01
Enterococcus faecium	KUHS13	PRJDB9240	GCA_009938285.1	3.17023	2836	NZ_AP022341.1/AP022341.1
Enterococcus faecium ERV99	ERV99	PRJNA82043	GCA_000295175.2	2.74681	2579	AMAQ01
Enterococcus faecium C1904	C1904	PRJNA82017	GCA_000295315.2	2.85542	2681	AMBD01
Enterococcus faecium P1137	P1137	PRJNA82047	GCA_000295135.2	2.74994	2589	AMAO01
Enterococcus faecium C497	C497	PRJNA82019	GCA_000295375.2	2.72727	2554	AMBC01
Enterococcus faecium P1190	P1190	PRJNA82053	GCA_000294995.2	2.89349	2738	AMAL01
Enterococcus faecium 506	506	PRJNA82001	GCA_000295495.2	2.80466	2633	AMBK01
Enterococcus faecium V689	V689	PRJNA82071	GCA_000294815.2	2.86227	2685	AMAC01
Enterococcus faecium 513	513	PRJNA82009	GCA_000295575.2	2.86202	2681	AMBG01
Enterococcus faecium R494	R494	PRJNA82059	GCA_000294935.2	2.84858	2689	AMAI01
Enterococcus faecium 503	503	PRJNA81995	GCA_000295055.2	2.74673	2579	AMBN01
Enterococcus faecium ERV102	ERV102	PRJNA82029	GCA_000295355.2	2.90591	2742	AMAX01
Enterococcus faecium C621	C621	PRJNA82021	GCA_000295395.2	2.90872	2738	AMBB01
Enterococcus faecium ERV168	ERV168	PRJNA82035	GCA_000295075.2	2.9836	2833	AMAU01
Enterococcus faecium ERV165	ERV165	PRJNA82033	GCA_000295235.2	2.90051	2737	AMAV01
Enterococcus faecium P1140	P1140	PRJNA82051	GCA_000295015.1	2.91532	2765	AMAM01
Enterococcus faecium R496	R496	PRJNA82061	GCA_000294915.2	3.05381	2946	AMAH01
Enterococcus faecium ERV161	ERV161	PRJNA82031	GCA_000295255.2	2.79485	2655	AMAW01
Enterococcus faecium R499	R499	PRJNA82065	GCA_000294875.2	2.84678	2710	AMAF01
Enterococcus faecium P1986	P1986	PRJNA82055	GCA_000294975.2	2.98614	2853	AMAK01
Enterococcus faecium R446	R446	PRJNA82057	GCA_000294955.2	2.98033	2834	AMAJ01
Enterococcus faecium S447	S447	PRJNA82069	GCA_000294835.2	2.98195	2845	AMAD01
Enterococcus faecium E422	E422	PRJNA82025	GCA_000295455.2	2.89949	2729	AMAZ01
Enterococcus faecium 515	515	PRJNA82015	GCA_000295595.2	2.87496	2731	AMBE01
Enterococcus faecium TX1337RF	TX1337RF	PRJNA81993	GCA_000294345.2	2.68674	2472	AMAA01
Enterococcus faecium 505	505	PRJNA81999	GCA_000295335.2	2.61986	2411	AMBL01
Enterococcus faecium 504	504	PRJNA81997	GCA_000295275.2	2.61773	2400	AMBM01
Enterococcus faecium FB129-CNAB4	FB129-CNAB4	PRJNA52125	GCA_000315405.1	2.72599	2502	AGZB01
Enterococcus faecium 510	510	PRJNA82005	GCA_000295535.2	2.89342	2761	AMBI01
Enterococcus faecium 514	514	PRJNA82011	GCA_000295615.2	2.9317	2737	AMBF01
Enterococcus faecium 511	511	PRJNA82007	GCA_000295555.2	2.94834	2816	AMBH01
Enterococcus faecium 509	509	PRJNA82003	GCA_000295515.2	2.97845	2824	AMBJ01
Enterococcus faecium P1123	P1123	PRJNA82045	GCA_000295155.2	2.97698	2833	AMAP01
Enterococcus faecium P1139	P1139	PRJNA82049	GCA_000295035.2	2.98607	2839	AMAN01
Enterococcus faecium R497	R497	PRJNA82063	GCA_000294895.2	2.99014	2823	AMAG01
Enterococcus faecium E417	E417	PRJNA82023	GCA_000295415.2	2.88466	2745	AMBA01
Enterococcus faecium ERV1	ERV1	PRJNA82027	GCA_000295435.2	2.86245	2739	AMAY01
Enterococcus faecium ERV26	ERV26	PRJNA82037	GCA_000295115.2	3.04091	2903	AMAT01
Enterococcus faecium ERV69	ERV69	PRJNA82041	GCA_000295195.2	2.97714	2852	AMAR01
Enterococcus faecium ERV38	ERV38	PRJNA82039	GCA_000295215.2	2.99674	2853	AMAS01
Enterococcus faecium R501	R501	PRJNA82067	GCA_000294855.2	3.00397	2835	AMAE01
Enterococcus faecium	CDC AR Bank #0579	PRJNA573690	GCA_008868365.1	2.78455	2598	WBMJ01
Enterococcus faecium	C68	PRJNA306168	GCA_001543825.1	2.9525	2808	LRAQ01
Enterococcus faecium	3012STDY6259389	PRJEB6403	GCA_900683555.1	2.70692	2433	CAACXZ01
Enterococcus faecium	3012STDY6246401	PRJEB6403	GCA_900683525.1	3.17661	2893	CAACXW01
Enterococcus faecium	3012STDY6046005	PRJEB6403	GCA_900683465.1	2.74342	2514	CAACXR01
Enterococcus faecium	3012STDY6244127	PRJEB6403	GCA_900683475.1	2.54511	2308	NZ_LR215968.1/LR215968.1
Enterococcus faecium	NCTC7379	PRJEB6403	GCA_901482465.1	2.48038	2259	CABEEM01
Enterococcus faecium	NCTC12952	PRJEB6403	GCA_900448025.1	3.14283	2834	UFYS01
Enterococcus faecium	NCTC7174	PRJEB6403	GCA_900637035.1	2.45032	2187	NZ_LR134337.1/LR134337.1
Enterococcus faecium	NCTC13169	PRJEB6403	GCA_900447945.1	2.7996	2567	UFYR01
Enterococcus faecium	NCTC7171	PRJEB6403	GCA_900447735.1	2.66721	2423	UFYJ01
Enterococcus faecium	NCTC7176	PRJEB6403	GCA_900447785.1	2.44225	2209	UFYQ01
Enterococcus faecium	MJR8396B	PRJNA272091	GCA_001546375.1	2.65729	2415	LRPV01
Enterococcus faecium	vanD1	PRJDB7459	GCA_010722195.1	3.15074	2940	BHWQ01
Enterococcus faecium	vanD2	PRJDB7459	GCA_010722315.1	3.1281	2929	BHWR01
Enterococcus faecium	vanD3	PRJDB7459	GCA_010722435.1	3.11976	2900	BHWS01
Enterococcus faecium	vanD4	PRJDB7459	GCA_010722535.1	3.1112	2888	BHWT01
Enterococcus faecium	vanD5	PRJDB7459	GCA_010722575.1	3.34232	3041	BHWU01
Enterococcus faecium	vanD6	PRJDB7459	GCA_010722695.1	3.14012	2939	BHWV01
Enterococcus faecium	vanD7	PRJDB7459	GCA_010722815.1	3.14981	2937	BHWW01
Enterococcus faecium	V24	PRJNA522366	GCA_004302885.1	3.17219	2917	NZ_CP036151.1/CP036151.1
Enterococcus faecium 1 502	1 231 502	PRJNA62367	GCA_000157535.1	3.0219	2765
Enterococcus faecium 1 733	1 141 733	PRJNA576368	GCA_000157575.1	3.349	2853
Enterococcus faecium 1 501	1 231 501	PRJNA507369	GCA_000157555.1	3.07819	2789
Enterococcus faecium 1 408	1 231 408	PRJNA432370	GCA_000157615.1	3.43219	2709
Enterococcus faecium 1 410	1 231 410	PRJNA522371	GCA_000157595.1	3.7219	2943
Enterococcus faecium	VRE001	PRJNA353653	GCA_001895905.1	3.267	2973	NZ_CP018071.1/CP018071.1
Enterococcus faecium	ISMMS_VRE_11	PRJNA292807	GCA_001721905.1	3.1403	2802	NZ_CP016163.1/CP016163.1
Enterococcus faecium	ISMMS_VRE_6	PRJNA292799	GCA_001953715.1	3.08995	2790	NZ_CM007639.1/CM007639.1
Enterococcus faecium	ISMMS_VRE_9	PRJNA292804	GCA_001953255.1	3.1267	2876	NZ_CP018830.1/CP018830.1
Enterococcus faecium	ISMMS_VRE_12	PRJNA292809	GCA_001953235.1	3.13059	2886	NZ_CP018828.1/CP018828.1
Enterococcus faecium	463-ANA	PRJNA384868	GCA_002119055.1	3.18838	2897	NETE01
Enterococcus faecium	463-AER	PRJNA384868	GCA_002119065.1	3.1456	2844	NETD01
Enterococcus faecium	FDAARGOS_323	PRJNA231221	GCA_002983785.1	2.71042	2466	NZ_CP027402.1/CP027402.1
Enterococcus faecium	IHC32	PRJNA329509	GCA_003350715.1	2.99277	2793	QOKD01
Enterococcus faecium	IHC9	PRJNA329509	GCA_002158365.1	2.96183	2791	MSHZ01
Enterococcus faecium	IHC7	PRJNA329509	GCA_002158375.1	2.96183	2801	MSHX01
Enterococcus faecium	IHC10	PRJNA329509	GCA_002158435.1	2.96583	2789	MSIA01
Enterococcus faecium	IHC22	PRJNA329509	GCA_003335725.1	2.81243	2677	QOJH01
Enterococcus faecium	IHC35	PRJNA329509	GCA_003350765.1	2.92133	2720	QOKF01
Enterococcus faecium	IHC37	PRJNA329509	GCA_003350805.1	2.902	2703	QOKH01
Enterococcus faecium	IHC2	PRJNA329509	GCA_002158285.1	2.92975	2748	MSHR01
Enterococcus faecium	IHC14	PRJNA329509	GCA_003323335.1	2.9135	2743	QOIT01
Enterococcus faecium	IHC36	PRJNA329509	GCA_003350785.1	2.93075	2739	QOKG01
Enterococcus faecium	IHC15	PRJNA329509	GCA_003333365.1	2.92034	2760	QOJD01
Enterococcus faecium	IHC6	PRJNA329509	GCA_002158385.1	2.97945	2795	MSHW01
Enterococcus faecium	IHC16	PRJNA329509	GCA_003335695.1	3.08381	2958	QOJE01
Enterococcus faecium	IHC4	PRJNA329509	GCA_002158295.1	2.92105	2758	MSHU01
Enterococcus faecium	IHC1	PRJNA329509	GCA_002158275.1	2.91498	2739	MSHS01
Enterococcus faecium	IHC18	PRJNA329509	GCA_003335865.1	2.92303	2739	QOJF01
Enterococcus faecium	IHC33	PRJNA329509	GCA_003323695.1	3.00792	2851	QOJV01
Enterococcus faecium	IHC23	PRJNA329509	GCA_003335735.1	2.98143	2858	QOJI01
Enterococcus faecium	IHC8	PRJNA329509	GCA_002158355.1	2.95931	2810	MSHY01
Enterococcus faecium	IHC30	PRJNA329509	GCA_003350705.1	2.95883	2781	QOKC01
Enterococcus faecium	IHC13	PRJNA329509	GCA_002158245.1	2.92677	2769	MSID01
Enterococcus faecium	IHC21	PRJNA329509	GCA_003350665.1	3.12864	2961	QOKA01
Enterococcus faecium	IHC5	PRJNA329509	GCA_002158325.1	2.94104	2811	MSHV01
Enterococcus faecium	IHC12	PRJNA329509	GCA_002158445.1	2.95341	2846	MSIC01
Enterococcus faecium	IHC17	PRJNA329509	GCA_003350625.1	2.76465	2606	QOJY01
Enterococcus faecium	IHC29	PRJNA329509	GCA_003323575.1	3.18363	3036	QOJT01
Enterococcus faecium	IHC20	PRJNA329509	GCA_003335715.1	3.12326	2987	QOJG01
Enterococcus faecium	IHC19	PRJNA329509	GCA_003350675.1	2.9924	2836	QOJZ01
Enterococcus faecium	IHC28	PRJNA329509	GCA_003323655.1	3.05432	2916	QOJS01
Enterococcus faecium	IHC34	PRJNA329509	GCA_003350725.1	2.98064	2763	QOKE01
Enterococcus faecium	IHC27	PRJNA329509	GCA_003323665.1	3.0905	2961	QOJR01
Enterococcus faecium	IHC11	PRJNA329509	GCA_002158215.1	3.07295	2911	MSIB01
Enterococcus faecium	IHC24	PRJNA329509	GCA_003323565.1	3.09866	2978	QOJP01
Enterococcus faecium	IHC38	PRJNA329509	GCA_003350815.1	3.11602	2920	QOKI01
Enterococcus faecium	IHC26	PRJNA329509	GCA_003350635.1	3.02141	2865	QOKB01
Enterococcus faecium	IHC31	PRJNA329509	GCA_003323545.1	3.03989	2876	QOJU01
Enterococcus faecium	IHC25	PRJNA329509	GCA_003323535.1	3.13865	3000	QOJQ01
Enterococcus faecium	UIC2	PRJNA561209	GCA_010119315.1	2.92075	2708	VSTB01
Enterococcus faecium	UIC1	PRJNA561203	GCA_010119375.1	2.95107	2761	VSTA01
Enterococcus faecium	ATCC 51559	PRJNA264806	GCA_000772525.1	2.95357	2828	JSVT01
Enterococcus faecium	11F4_DIV0686_a	PRJNA313452	GCA_002141125.1	2.96613	2667	NGMJ01
Enterococcus faecium	11B6_DIV0698	PRJNA313452	GCA_002140295.1	2.78085	2520	NGMC01
Enterococcus faecium	607_EFCM	PRJNA267549	GCA_001055445.1	2.79099	2589	JVAH01
Enterococcus faecium	465_EFCM	PRJNA267549	GCA_001056925.1	3.16254	2982	JVFZ01
Enterococcus faecium	199_EFCM	PRJNA267549	GCA_001055845.1	2.98257	2800	JVQH01
Enterococcus faecium	999_EFCM	PRJNA267549	GCA_001060065.1	2.9054	2709	JUKJ01
Enterococcus faecium	715_EFCM	PRJNA267549	GCA_001058125.1	2.95537	2775	JUVY01
Enterococcus faecium	1048.rep1_EFCM	PRJNA267549	GCA_001052685.1	2.84694	2653	JWEU01
Enterococcus faecium	704_EFCM	PRJNA267549	GCA_001058055.1	2.83754	2711	JUWJ01
Enterococcus faecium	185_EFCM	PRJNA267549	GCA_001055715.1	3.34122	3173	JVQW01
Enterococcus faecium	909_EFCM	PRJNA267549	GCA_001059555.1	2.95616	2775	JUOK01
Enterococcus faecium	702_EFCM	PRJNA267549	GCA_001058945.1	2.94985	2794	JUWL01
Enterococcus faecium	43_EFCM	PRJNA267549	GCA_001056745.1	2.98943	2816	JVHJ01
Enterococcus faecium	377_EFCM	PRJNA267549	GCA_001056515.1	2.93523	2771	JVJM01
Enterococcus faecium	41_EFCM	PRJNA267549	GCA_001056605.1	3.07902	2893	JVIG01
Enterococcus faecium	514_EFCM	PRJNA267549	GCA_001055235.1	3.03918	2828	JVEC01
Enterococcus faecium	1165_EFCM	PRJNA267549	GCA_001052865.1	3.02785	2833	JWAQ01
Enterococcus faecium	152_EFCM	PRJNA267549	GCA_001054465.1	3.10817	2864	JVSE01
Enterococcus faecium	964_EFCM	PRJNA267549	GCA_001059685.1	3.00459	2864	JULU01
Enterococcus faecium	990_EFCM	PRJNA267549	GCA_001059755.1	2.98652	2845	JUKT01
Enterococcus faecium	967_EFCM	PRJNA267549	GCA_001059965.1	3.05688	2916	JULR01
Enterococcus faecium	712_EFCM	PRJNA267549	GCA_001058095.1	2.91282	2768	JUWB01
Enterococcus faecium	969_EFCM	PRJNA267549	GCA_001059995.1	2.97716	2819	JULP01
Enterococcus faecium	1216.rep1_EFCM	PRJNA267549	GCA_001053045.1	3.04195	2876	JVYL01
Enterococcus faecium	1251_EFCM	PRJNA267549	GCA_001053155.1	3.0303	2877	JVWY01
Enterococcus faecium	1238_EFCM	PRJNA267549	GCA_001054215.1	3.01411	2853	JVXN01
Enterococcus faecium	1232_EFCM	PRJNA267549	GCA_001052485.1	3.02663	2868	JVXT01
Enterococcus faecium	1201_EFCM	PRJNA267549	GCA_001052405.1	2.99878	2858	JVZB01
Enterococcus faecium	1199_EFCM	PRJNA267549	GCA_001054055.1	3.00026	2862	JVZE01
Enterococcus faecium	1231_EFCM	PRJNA267549	GCA_001053135.1	3.0056	2857	JVXU01
Enterococcus faecium	1256_EFCM	PRJNA267549	GCA_001053215.1	3.00139	2858	JVWT01
Enterococcus faecium	1250_EFCM	PRJNA267549	GCA_001076335.1	2.98128	2863	JVWZ01
Enterococcus faecium	1203_EFCM	PRJNA267549	GCA_001052435.1	2.98132	2858	JVYZ01
Enterococcus faecium	1197_EFCM	PRJNA267549	GCA_001052395.1	2.97884	2865	JVZH01
Enterococcus faecium	1216.rep2_EFCM	PRJNA267549	GCA_001054105.1	2.96036	2919	JVYK01
Enterococcus faecium	1070_EFCM	PRJNA267549	GCA_001053835.1	2.66901	2418	JWEB01
Enterococcus faecium	560_EFCM	PRJNA267549	GCA_001057285.1	2.66942	2467	JVCC01
Enterococcus faecium	HOU503	PRJNA544687	GCA_005952885.1	3.00255	2740	NZ_CP040706.1/CP040706.1
Enterococcus faecium	UAMSEF_08	PRJNA518133	GCA_005886655.1	3.13587	2802	NZ_CP035654.1/CP035654.1
Enterococcus faecium	UAMSEF_01	PRJNA518133	GCA_005886545.1	3.13286	2808	NZ_CP035648.1/CP035648.1
Enterococcus faecium	UAMSEF_20	PRJNA518133	GCA_005886735.1	3.30199	2968	NZ_CP035666.1/CP035666.1
Enterococcus faecium	UAMSEF_09	PRJNA518133	GCA_005886715.1	3.30208	2975	NZ_CP035660.1/CP035660.1
Enterococcus faecium	BIOML-A2	PRJNA544527	GCA_009891525.1	3.35277	3001	WXSL01
Enterococcus faecium	BIOML-A3	PRJNA544527	GCA_009891505.1	2.66642	2360	WXSK01
Enterococcus faecium	VRE2015-149	PRJNA391732	GCA_002260815.1	2.86235	2714	NLCR01
Enterococcus faecium	VRE2016-194	PRJNA391732	GCA_002260625.1	2.95503	2795	NLCT01
Enterococcus faecium	VRE2016-78	PRJNA391732	GCA_002260825.1	2.92106	2766	NLCS01
Enterococcus faecium	VRE2014-195	PRJNA391732	GCA_002260765.1	2.98177	2852	NLCQ01
Enterococcus faecium	VRE2014-7	PRJNA391732	GCA_002260775.1	3.04759	2863	NLCP01
Enterococcus faecium	E243	PRJNA349966	GCA_002761275.1	3.14107	2909	NZ_CP017797.1/CP017797.1
Enterococcus faecium	E240	PRJNA349966	GCA_002761255.1	3.13939	2908	NZ_CP017792.1/CP017792.1
Enterococcus faecium	615	PRJNA398373	GCA_002360265.1	2.64069	2563	NSDE01
Enterococcus faecium	CVM N52629	PRJNA292665	GCA_002946955.1	2.57247	2378	PUBM01
Enterococcus faecium	CVM N52732	PRJNA292665	GCA_002948755.1	2.7587	2580	PTXZ01
Enterococcus faecium	CVM N52769	PRJNA292665	GCA_002948695.1	2.80694	2549	PTYD01
Enterococcus faecium	N56454	PRJNA292665	GCA_006351845.1	2.6941	2395	NZ_CP040904.1/CP040904.1
Enterococcus faecium	FDAARGOS_374	PRJNA231221	GCA_002557625.1	2.68508	2397	PDFH01
Enterococcus faecium	BSD2780061688st2_C8	PRJNA518912	GCA_005844995.1	3.25968	3022	SPFM01
Enterococcus faecium	FDAARGOS_138	PRJNA231221	GCA_001471295.2	3.24859	2920	LORO02
Enterococcus faecium	IHC111	PRJNA329509	GCA_003335785.1	2.9032	2776	QOJJ01
Enterococcus faecium	IHC129	PRJNA329509	GCA_003350905.1	2.89288	2701	QOKM01
Enterococcus faecium	IHC119	PRJNA329509	GCA_003335795.1	2.90871	2757	QOJK01
Enterococcus faecium	IHC110	PRJNA329509	GCA_003323375.1	2.98313	2823	QOIW01
Enterococcus faecium	IHC124	PRJNA329509	GCA_003335905.1	3.00249	2841	QOJN01
Enterococcus faecium	IHC109	PRJNA329509	GCA_003350865.1	2.97934	2800	QOKK01
Enterococcus faecium	IHC128	PRJNA329509	GCA_003335855.1	2.97558	2819	QOJO01
Enterococcus faecium	IHC106	PRJNA329509	GCA_003323475.1	2.91974	2739	QOIV01
Enterococcus faecium	IHC118	PRJNA329509	GCA_003323615.1	2.9453	2754	QOJX01
Enterococcus faecium	IHC116	PRJNA329509	GCA_003323415.1	2.9018	2715	QOIZ01
Enterococcus faecium	IHC130	PRJNA329509	GCA_003323465.1	2.87563	2692	QOJC01
Enterococcus faecium	IHC105	PRJNA329509	GCA_003323385.1	2.99361	2835	QOIU01
Enterococcus faecium	IHC113	PRJNA329509	GCA_003323345.1	3.08532	2985	QOIX01
Enterococcus faecium	IHC127	PRJNA329509	GCA_003350885.1	3.00211	2855	QOKL01
Enterococcus faecium	IHC115	PRJNA329509	GCA_003323435.1	3.14992	3000	QOIY01
Enterococcus faecium	IHC117	PRJNA329509	GCA_003323455.1	3.17874	3058	QOJA01
Enterococcus faecium	IHC107	PRJNA329509	GCA_003323595.1	2.98003	2826	QOJW01
Enterococcus faecium	IHC108	PRJNA329509	GCA_003350845.1	2.97236	2776	QOKJ01
Enterococcus faecium	IHC121	PRJNA329509	GCA_003323515.1	3.09993	2966	QOJB01
Enterococcus faecium	IHC120	PRJNA329509	GCA_003335825.1	3.09869	2981	QOJL01
Enterococcus faecium	IHC123	PRJNA329509	GCA_003335835.1	3.02681	2867	QOJM01
Enterococcus faecium	FDAARGOS_331	PRJNA231221	GCA_002891175.1	2.97683	2697	POVX01
Enterococcus faecium	FDAARGOS_332	PRJNA231221	GCA_002206235.2	3.3189	3010	NJFI02
Enterococcus faecium	E3984	PRJNA524703	GCA_009832445.1	2.88002	2596	WVTM01
Enterococcus faecium	B3754	PRJNA524703	GCA_009832485.1	2.73026	2453	WVTH01
Enterococcus faecium E155	E155	PRJNA192879	GCA_000442045.1	3.06643	2966	AUWX01
Enterococcus faecium	173EA1	PRJNA244756	GCA_003320135.1	2.99316	2697	LEQO01
Enterococcus faecium	67EA1	PRJNA244756	GCA_003320695.1	2.66809	2458	LERP01
Enterococcus faecium	160AEA1	PRJNA244756	GCA_003320075.1	2.81622	2452	LEQM01
Enterococcus faecium	235EA1	PRJNA244756	GCA_003320255.1	3.14699	2852	LEQT01
Enterococcus faecium	268EA1	PRJNA244756	GCA_003320315.1	2.86939	2593	LEQY01
Enterococcus faecium	62EA1	PRJNA244756	GCA_003320655.1	2.74079	2423	LERO01
Enterococcus faecium	205EA1	PRJNA244756	GCA_003320245.1	2.83717	2550	LEQS01
Enterococcus faecium	70AEA1	PRJNA244756	GCA_003320665.1	3.0185	2781	LERQ01
Enterococcus faecium	8EA1	PRJNA244756	GCA_003320815.1	2.66321	2404	LERX01
Enterococcus faecium	177EA1	PRJNA244756	GCA_003320155.1	2.7285	2400	LEQQ01
Enterococcus faecium	46EA1	PRJNA244756	GCA_003320575.1	2.7866	2534	LERL01
Enterococcus faecium	42EA1	PRJNA244756	GCA_003320595.1	2.63456	2418	LERK01
Enterococcus faecium	316EA1	PRJNA244756	GCA_003320505.1	2.76971	2533	LERI01
Enterococcus faecium	306EA1	PRJNA244756	GCA_003320485.1	2.76178	2523	LERG01
Enterococcus faecium	319EA1	PRJNA244756	GCA_003320555.1	2.89737	2642	LERJ01
Enterococcus faecium	92EA1	PRJNA244756	GCA_003320855.1	2.86414	2638	LERY01
Enterococcus faecium	78EA1	PRJNA244756	GCA_003320735.1	2.8496	2548	LERS01
Enterococcus faecium	79EA1	PRJNA244756	GCA_003320795.1	2.82388	2595	LERT01
Enterococcus faecium	283EA1	PRJNA244756	GCA_003320395.1	2.82644	2592	LERB01
Enterococcus faecium	284EA1	PRJNA244756	GCA_003320405.1	2.83935	2551	LERC01
Enterococcus faecium	248EA1	PRJNA244756	GCA_003320275.1	2.66015	2344	LEQV01
Enterococcus faecium	147EA1	PRJNA244756	GCA_003320055.1	2.98443	2729	LEQK01
Enterococcus faecium	163EA1	PRJNA244756	GCA_003320115.1	2.8804	2623	LEQN01
Enterococcus faecium	261EA1	PRJNA244756	GCA_003320235.1	2.70234	2395	LEQW01
Enterococcus faecium	158EA1	PRJNA244756	GCA_003320065.1	2.78869	2475	LEQL01
Enterococcus faecium	114EA1	PRJNA244756	GCA_003319975.1	2.86562	2617	LEQI01
Enterococcus faecium	11C6_DIV0699	PRJNA313452	GCA_002140315.1	2.79086	2521	NGMB01
Enterococcus faecium	VRECG33	PRJNA575852	GCA_009183895.1	3.13894	2871	WEFK01
Enterococcus faecium	VRECG18	PRJNA575852	GCA_009184265.1	3.3493	3050	WEFY01
Enterococcus faecium	VRECG17	PRJNA575852	GCA_009184255.1	3.21983	2972	WEFZ01
Enterococcus faecium	VRECG19	PRJNA575852	GCA_009184205.1	3.26286	3007	WEFX01
Enterococcus faecium	VRECG21	PRJNA575852	GCA_009184155.1	3.23653	2981	WEFV01
Enterococcus faecium	VRECG28	PRJNA575852	GCA_009184035.1	3.12724	2895	WEFO01
Enterococcus faecium	VRECG24	PRJNA575852	GCA_009184075.1	3.14582	2889	WEFS01
Enterococcus faecium	VRECG29	PRJNA575852	GCA_009183945.1	3.2749	3032	WEFN01
Enterococcus faecium	VRECG32	PRJNA575852	GCA_009184005.1	3.06512	2781	WEFL01
Enterococcus faecium	VRECG26	PRJNA575852	GCA_009184015.1	3.11738	2859	WEFQ01
Enterococcus faecium	VRECG23	PRJNA575852	GCA_009184165.1	3.14151	2864	WEFT01
Enterococcus faecium	VRECG34	PRJNA575852	GCA_009183885.1	3.18391	2968	WEFJ01
Enterococcus faecium	VRECG11	PRJNA575852	GCA_009183955.1	3.17855	2981	WEGF01
Enterococcus faecium	VRECG13	PRJNA575852	GCA_009184325.1	3.06822	2869	WEGD01
Enterococcus faecium	VRECG14	PRJNA575852	GCA_009184285.1	3.07994	2873	WEGC01
Enterococcus faecium	VRECG15	PRJNA575852	GCA_009184345.1	3.07969	2876	WEGB01
Enterococcus faecium	VRECG16	PRJNA575852	GCA_009184225.1	3.08299	2879	WEGA01
Enterococcus faecium	VRECG12	PRJNA575852	GCA_009183865.1	3.10846	2917	WEGE01
Enterococcus faecium	VRECG31	PRJNA575852	GCA_009183965.1	3.1968	2967	WEFM01
Enterococcus faecium	VRECG25	PRJNA575852	GCA_009184105.1	2.88984	2710	WEFR01
Enterococcus faecium	VRECG10	PRJNA575852	GCA_009184115.1	3.17233	2969	WEGG01
Enterococcus faecium	VRECG22	PRJNA575852	GCA_009184145.1	3.04778	2849	WEFU01
Enterococcus faecium	VRECG27	PRJNA575852	GCA_009184055.1	3.53768	3287	WEFP01
Enterococcus faecium	VRECG20	PRJNA575852	GCA_009184235.1	3.26476	3028	WEFW01
Enterococcus faecium	197EA1	PRJNA244756	GCA_003320195.1	2.83573	2552	LEQR01
Enterococcus faecium	26EA1	PRJNA244756	GCA_003320365.1	2.84909	2510	LEQZ01
Enterococcus faecium	292EA1	PRJNA244756	GCA_003320415.1	2.63814	2378	LERD01
Enterococcus faecium	311EA1	PRJNA244756	GCA_003320495.1	2.61679	2390	LERH01
Enterococcus faecium	Efaecium_ER04619.3A	PRJNA407447	GCA_002848705.1	3.08663	2841	NZ_CP023804.1/CP023804.1
Enterococcus faecium	Efaecium_ER03933.3A	PRJNA407447	GCA_002848625.1	3.07819	2837	NZ_CP023780.1/CP023780.1
Enterococcus faecium	Efaecium_ER04484.3A	PRJNA407447	GCA_002848665.1	3.12755	2881	NZ_CP023794.1/CP023794.1
Enterococcus faecium	Efaecium_ER04526.5A	PRJNA407447	GCA_002848725.1	3.12614	2881	NZ_CP023799.1/CP023799.1
Enterococcus faecium	Efaecium_ER04120.3A	PRJNA407447	GCA_002848645.1	3.12508	2881	NZ_CP023784.1/CP023784.1
Enterococcus faecium	Efaecium_ER04462.3A	PRJNA407447	GCA_002848685.1	3.12277	2876	NZ_CP023789.1/CP023789.1
Enterococcus faecium	Efaecium_ER04526.3A	PRJNA407447	GCA_002848745.1	3.17004	2918	NZ_CP023808.1/CP023808.1
Enterococcus faecium	VRE32524	PRJNA609916	GCA_012952285.1	3.26254	3012	JAATHK01
Enterococcus faecium	242EA1	PRJNA244756	GCA_003320215.1	2.65651	2420	LEQU01
Enterococcus faecium	131EA1	PRJNA244756	GCA_003319985.1	3.06209	2753	LEQJ01
Enterococcus faecium	276EA1	PRJNA244756	GCA_003320325.1	2.65425	2343	LERA01
Enterococcus faecium	7EA1	PRJNA244756	GCA_003320755.1	2.83016	2552	LERU01
Enterococcus faecium	264EA1	PRJNA244756	GCA_003320355.1	2.65922	2386	LEQX01
Enterococcus faecium	EF_532	PRJNA517335	GCA_004151875.1	2.89068	2704	SENE01
Enterococcus faecium	EF_531	PRJNA517335	GCA_004151925.1	2.89017	2707	SENF01
Enterococcus faecium	EF_536	PRJNA517335	GCA_004151785.1	2.8908	2714	SENA01
Enterococcus faecium	EF_503	PRJNA517335	GCA_004152585.1	2.87345	2693	SEOH01
Enterococcus faecium	EF_534	PRJNA517335	GCA_004151795.1	2.76295	2589	SENC01
Enterococcus faecium	EF_539	PRJNA517335	GCA_004151775.1	2.88519	2689	SEMX01
Enterococcus faecium	EF_523	PRJNA517335	GCA_004152005.1	2.90086	2734	SENN01
Enterococcus faecium	EF_521	PRJNA517335	GCA_004152075.1	2.84624	2681	SENP01
Enterococcus faecium	EF_528	PRJNA517335	GCA_004152405.1	2.98405	2792	SENI01
Enterococcus faecium	EF_516	PRJNA517335	GCA_004152485.1	2.98371	2799	SENU01
Enterococcus faecium	EF_529	PRJNA517335	GCA_004151895.1	2.9842	2804	SENH01
Enterococcus faecium	EF_540	PRJNA517335	GCA_004151765.1	2.85093	2660	SEMW01
Enterococcus faecium	EF_518	PRJNA517335	GCA_004152085.1	2.88617	2681	SENS01
Enterococcus faecium	EF_519	PRJNA517335	GCA_004152475.1	2.9586	2769	SENR01
Enterococcus faecium	EF_530	PRJNA517335	GCA_004151885.1	2.92638	2740	SENG01
Enterococcus faecium	EF_533	PRJNA517335	GCA_004151865.1	3.00665	2817	SEND01
Enterococcus faecium	EF_517	PRJNA517335	GCA_004152105.1	2.88571	2686	SENT01
Enterococcus faecium	EF_524	PRJNA517335	GCA_004151995.1	2.77209	2598	SENM01
Enterococcus faecium	EF_511	PRJNA517335	GCA_004152175.1	2.89352	2697	SENZ01
Enterococcus faecium	EF_502	PRJNA517335	GCA_004152305.1	2.93269	2737	SEOI01
Enterococcus faecium	EF_501	PRJNA517335	GCA_004152285.1	2.8105	2603	SEOJ01
Enterococcus faecium	EF_525	PRJNA517335	GCA_004151985.1	2.95457	2763	SENL01
Enterococcus faecium	EF_527	PRJNA517335	GCA_004151965.1	2.85619	2679	SENJ01
Enterococcus faecium	EF_526	PRJNA517335	GCA_004151975.1	2.85414	2682	SENK01
Enterococcus faecium	EF_520	PRJNA517335	GCA_004152065.1	2.88359	2675	SENQ01
Enterococcus faecium	EF_507	PRJNA517335	GCA_004152225.1	2.9923	2849	SEOD01
Enterococcus faecium	EF_500	PRJNA517335	GCA_004152605.1	2.99548	2860	SEOK01
Enterococcus faecium	EF_510	PRJNA517335	GCA_004152185.1	2.89266	2698	SEOA01
Enterococcus faecium	EF_512	PRJNA517335	GCA_004152505.1	2.92827	2727	SENY01
Enterococcus faecium	EF_508	PRJNA517335	GCA_004152205.1	2.92529	2729	SEOC01
Enterococcus faecium	EF_509	PRJNA517335	GCA_004152565.1	2.97069	2803	SEOB01
Enterococcus faecium	EF_522	PRJNA517335	GCA_004152465.1	3.09001	2905	SENO01
Enterococcus faecium	EF_514	PRJNA517335	GCA_004152165.1	3.00444	2844	SENW01
Enterococcus faecium	EF_513	PRJNA517335	GCA_004152515.1	3.08241	2906	SENX01
Enterococcus faecium	EF_515	PRJNA517335	GCA_004152135.1	3.08184	2914	SENV01
Enterococcus faecium	EF_506	PRJNA517335	GCA_004152275.1	3.07819	2905	SEOE01
Enterococcus faecium	EF_504	PRJNA517335	GCA_004152265.1	3.06189	2887	SEOG01
Enterococcus faecium	EF_538	PRJNA517335	GCA_004152395.1	3.06343	2897	SEMY01
Enterococcus faecium	EF_535	PRJNA517335	GCA_004152415.1	3.0624	2892	SENB01
Enterococcus faecium	EF_537	PRJNA517335	GCA_004151815.1	3.06202	2888	SEMZ01
Enterococcus faecium	EF_505	PRJNA517335	GCA_004152575.1	2.95429	2761	SEOF01
Enterococcus faecium	176EA1	PRJNA244756	GCA_003320165.1	2.70759	2492	LEQP01
Enterococcus faecium	87EA1	PRJNA244756	GCA_003320805.1	2.68603	2377	LERW01
Enterococcus faecium	86EA1	PRJNA244756	GCA_003320775.1	2.97627	2685	LERV01
Enterococcus faecium	55EA1	PRJNA244756	GCA_003320585.1	2.85214	2565	LERM01
Enterococcus faecium	29EA1	PRJNA244756	GCA_003320455.1	2.77543	2502	LERE01
Enterococcus faecium	74EA1	PRJNA244756	GCA_003320715.1	2.78379	2512	LERR01
Enterococcus faecium	UAMSEF_07	PRJNA520878	GCA_004300655.1	2.92112	2713	SEYQ01
Enterococcus faecium	UAMSEF_04	PRJNA520878	GCA_004300705.1	2.90982	2706	SEYT01
Enterococcus faecium	UAMSEF_06	PRJNA520878	GCA_004300805.1	2.91505	2708	SEYR01
Enterococcus faecium	UAMSEF_02	PRJNA520878	GCA_004300755.1	2.91088	2702	SEYV01
Enterococcus faecium	UAMSEF_03	PRJNA520878	GCA_004300725.1	2.91165	2703	SEYU01
Enterococcus faecium	UAMSEF_05	PRJNA520878	GCA_004300645.1	2.91129	2706	SEYS01
Enterococcus faecium	UAMSEF_34	PRJNA520878	GCA_004300165.1	2.9184	2716	SEXR01
Enterococcus faecium	UAMSEF_18	PRJNA520878	GCA_004300605.1	3.02865	2867	SEYG01
Enterococcus faecium	UAMSEF_17	PRJNA520878	GCA_004300555.1	3.03674	2871	SEYH01
Enterococcus faecium	UAMSEF_16	PRJNA520878	GCA_004300125.1	3.02939	2865	SEYI01
Enterococcus faecium	UAMSEF_19	PRJNA520878	GCA_004300285.1	3.03015	2859	SEYF01
Enterococcus faecium	UAMSEF_10	PRJNA520878	GCA_004300715.1	3.02969	2857	SEYP01
Enterococcus faecium	UAMSEF_13	PRJNA520878	GCA_004300175.1	3.03136	2861	SEYL01
Enterococcus faecium	UAMSEF_14	PRJNA520878	GCA_004300075.1	3.03391	2869	SEYK01
Enterococcus faecium	UAMSEF_15	PRJNA520878	GCA_004300465.1	3.0307	2862	SEYJ01
Enterococcus faecium	UAMSEF_12	PRJNA520878	GCA_004300775.1	3.03017	2861	SEYN01
Enterococcus faecium	UAMSEF_11	PRJNA520878	GCA_004300635.1	3.0299	2857	SEYO01
Enterococcus faecium	UAMSEF_22	PRJNA520878	GCA_004300275.1	2.7495	2547	SEYD01
Enterococcus faecium	UAMSEF_37	PRJNA520878	GCA_004300435.1	2.97534	2793	SEXO01
Enterococcus faecium	UAMSEF_27	PRJNA520878	GCA_004299875.1	2.90243	2694	SEXY01
Enterococcus faecium	UAMSEF_29	PRJNA520878	GCA_004300195.1	2.8795	2697	SEXW01
Enterococcus faecium	UAMSEF_33	PRJNA520878	GCA_004299975.1	2.88084	2696	SEXS01
Enterococcus faecium	UAMSEF_44	PRJNA520878	GCA_004299885.1	2.90455	2712	SEXH01
Enterococcus faecium	UAMSEF_46	PRJNA520878	GCA_004300445.1	2.73936	2545	SEXF01
Enterococcus faecium	UAMSEF_45	PRJNA520878	GCA_004299905.1	2.84517	2642	SEXG01
Enterococcus faecium	UAMSEF_28	PRJNA520878	GCA_004300355.1	2.73964	2542	SEXX01
Enterococcus faecium	UAMSEF_52	PRJNA520878	GCA_004299865.1	2.89866	2709	SEXA01
Enterococcus faecium	UAMSEF_25	PRJNA520878	GCA_004300375.1	2.92819	2734	SEYA01
Enterococcus faecium	UAMSEF_41	PRJNA520878	GCA_004300535.1	2.85546	2664	SEXK01
Enterococcus faecium	UAMSEF_49	PRJNA520878	GCA_004299925.1	2.99374	2830	SEXD01
Enterococcus faecium	UAMSEF_39	PRJNA520878	GCA_004299995.1	2.9435	2765	SEXM01
Enterococcus faecium	UAMSEF_32	PRJNA520878	GCA_004299965.1	3.05273	2886	SEXT01
Enterococcus faecium	UAMSEF_42	PRJNA520878	GCA_004300115.1	3.05071	2883	SEXJ01
Enterococcus faecium	UAMSEF_47	PRJNA520878	GCA_004300625.1	2.92729	2737	SEYM01
Enterococcus faecium	UAMSEF_23	PRJNA520878	GCA_004300265.1	2.75804	2590	SEYC01
Enterococcus faecium	UAMSEF_21	PRJNA520878	GCA_004300315.1	2.89151	2710	SEYE01
Enterococcus faecium	UAMSEF_31	PRJNA520878	GCA_004300425.1	3.09697	2936	SEXU01
Enterococcus faecium	UAMSEF_30	PRJNA520878	GCA_004300395.1	3.10101	2944	SEXV01
Enterococcus faecium	UAMSEF_24	PRJNA520878	GCA_004300245.1	2.77024	2535	SEYB01
Enterococcus faecium	UAMSEF_26	PRJNA520878	GCA_004300545.1	2.66414	2475	SEXZ01
Enterococcus faecium	UAMSEF_50	PRJNA520878	GCA_004300025.1	2.83145	2660	SEXC01
Enterococcus faecium	UAMSEF_48	PRJNA520878	GCA_004300345.1	2.84748	2674	SEXE01
Enterococcus faecium	UAMSEF_35	PRJNA520878	GCA_004300005.1	2.84921	2668	SEXQ01
Enterococcus faecium	UAMSEF_40	PRJNA520878	GCA_004300525.1	2.84635	2674	SEXL01
Enterococcus faecium	UAMSEF_51	PRJNA520878	GCA_004300105.1	2.84831	2673	SEXB01
Enterococcus faecium	UAMSEF_43	PRJNA520878	GCA_004300505.1	2.84783	2673	SEXI01
Enterococcus faecium	UAMSEF_36	PRJNA520878	GCA_004300185.1	2.84578	2677	SEXP01
Enterococcus faecium	UAMSEF_38	PRJNA520878	GCA_004300065.1	2.93803	2782	SEXN01
Enterococcus faecium	VRE3	PRJNA264849	GCA_000772505.1	2.82023	2668	JSET01
Enterococcus faecium	ERV118	PRJNA335751	GCA_011316145.1	3.126	2996	MTRU01
Enterococcus faecium	ERV115	PRJNA335751	GCA_011316195.1	2.97652	2823	MTRV01
Enterococcus faecium	ERV133	PRJNA335751	GCA_008131195.1	2.91034	2759	MJEY01
Enterococcus faecium 1 933	1 230 933	SAMN02595263	GCA_000157435.1	2.897	2452	MJZY02
Enterococcus faecium	7H8_DIV0219	PRJNA313452	GCA_002140865.1	3.35242	2982	NGKW01
Enterococcus faecium	7C8_DIV0219	PRJNA313452	GCA_002140805.1	2.90437	2650	NGKZ01
Enterococcus faecium	ZY11-R	PRJNA520784	GCA_012070665.1	3.03923	2897	SRSK01
Enterococcus faecium	SRR12-R	PRJNA520784	GCA_012070685.1	2.83754	2699	SRSJ01
Enterococcus faecium	SRR24-R	PRJNA520784	GCA_009733995.1	3.0247	2977	SIWW01
Enterococcus faecium	NM213	PRJNA513159	GCA_005166365.1	2.85712	2627	NZ_CP034949.1/CP034949.1
Enterococcus faecium	149T	PRJNA580369	GCA_009707535.1	2.94709	2713	WLYQ01
Enterococcus faecium	SM21	PRJNA515431	GCA_013620665.1	2.54424	2331	SDXT01
Enterococcus faecium	Ef_aus00233	PRJEB14733	GCA_900092475.1	3.27243	3017	NZ_LT598663.1/LT598663.1
Enterococcus faecium	E1298	PRJNA494878	GCA_003713175.1	2.89707	2740	RCFR01
Enterococcus faecium	11F9_MSG5001_a	PRJNA313452	GCA_002140415.1	2.66276	2371	NGML01
Enterococcus faecium	11F9_MSG5001	PRJNA313452	GCA_002141115.1	2.68576	2409	NGMK01
Enterococcus faecium	9G1_4859	PRJNA313452	GCA_002141005.1	2.62242	2325	NGMN01
Enterococcus faecium	9H1_DIV04860	PRJNA313452	GCA_002141035.1	2.66502	2357	NGKR01
Enterococcus faecium	9B2_DIV04862	PRJNA313452	GCA_002141435.1	2.8347	2308	NGKS01
Enterococcus faecium	11F10_MSG5009	PRJNA313452	GCA_002140375.1	2.73701	2476	NGMA01
Enterococcus faecium	11B10_MSG5005	PRJNA313452	GCA_002140255.1	2.75453	2444	NGMD01
Enterococcus faecium	4275	PRJNA546230	GCA_006375615.1	2.94853	2761	VFBX01
Enterococcus faecium	VRE	PRJNA589567	GCA_009697285.1	3.34713	3146	NZ_CP046077.1/CP046077.1
Enterococcus faecium LCT-EF258	LCT-EF258	PRJNA177987	GCA_000313195.1	2.80745	2501	ANAJ01
Enterococcus faecium LCT-EF20	LCT-EF20	PRJNA177986	GCA_000313155.1	2.80907	2507	ANAI01
Enterococcus faecium	Fm4	PRJNA511971	GCA_005451945.1	2.8336	2646	RZNQ01
Enterococcus faecium	DT1-1	PRJNA563811	GCA_011745645.1	2.68401	2412	NZ_CP050255.1/CP050255.1
Enterococcus faecium	ZY2	PRJNA520784	GCA_010120755.1	2.8343	2604	NZ_CP039729.1/CP039729.1
Enterococcus faecium	ZY11	PRJNA520784	GCA_009733985.1	3.42002	3486	SIWV01
Enterococcus faecium	SRR24	PRJNA520784	GCA_009734005.2	2.9192	2701	NZ_CP038996.1/CP038996.1
Enterococcus faecium	SRR12	PRJNA520784	GCA_012062555.1	3.42166	3316	SIWU01
Enterococcus faecium	FML01805	PRJNA574890	GCA_009184525.1	2.85512	2642	WEKZ01
Enterococcus faecium	ZY2-R	PRJNA520784	GCA_013179755.1	2.94423	2724	SRXZ01
Enterococcus faecium	ERV237	PRJNA335751	GCA_008131535.1	3.0334	2896	MJFN01
Enterococcus faecium	ERV157	PRJNA335751	GCA_008131295.1	2.92573	2787	MJFA01
Enterococcus faecium	ERV270	PRJNA335751	GCA_008131615.1	3.09056	2947	MJFR01
Enterococcus faecium	ERV214	PRJNA335751	GCA_008131435.1	3.21231	3125	MJFI01
Enterococcus faecium	ERV220	PRJNA335751	GCA_008131455.1	3.0489	2931	MJFK01
Enterococcus faecium	ERV196	PRJNA335751	GCA_008131385.1	2.93764	2800	MJFH01
Enterococcus faecium	ERV34	PRJNA335751	GCA_008131705.1	3.15885	3053	MJFW01
Enterococcus faecium	ERV172	PRJNA335751	GCA_008131285.1	3.03194	2927	MJFB01
Enterococcus faecium	AML0158	PRJNA648658	GCA_014489995.1	3.18273	2868	NZ_CP060857.1/CP060857.1
Enterococcus faecium	AML0157	PRJNA648658	GCA_014490015.1	3.31799	3049	NZ_CP060861.1/CP060861.1
Enterococcus faecium	M410399	PRJNA546230	GCA_006375915.1	2.96002	2777	VFCL01
Enterococcus faecium	M239495	PRJNA546230	GCA_006375895.1	2.97092	2789	VFCM01
Enterococcus faecium	4928STDY7071583	PRJEB22252	GCA_902161605.1	3.05251	2873	CABGSJ01
Enterococcus faecium	4928STDY7071352	PRJEB22252	GCA_902158965.1	2.85169	2647	CABGIM01
Enterococcus faecium	4928STDY7071485	PRJEB22252	GCA_902160865.1	2.93439	2725	CABGPM01
Enterococcus faecium	4928STDY7071412	PRJEB22252	GCA_902160305.1	2.6081	2353	CABGND01
Enterococcus faecium	4928STDY7071598	PRJEB22252	GCA_902159345.1	2.67936	2463	CABGJZ01
Enterococcus faecium	4928STDY7387886	PRJEB22252	GCA_902165955.1	2.80848	2581	CABHIU01
Enterococcus faecium	4928STDY7387877	PRJEB22252	GCA_902165855.1	2.8069	2591	CABHIJ01
Enterococcus faecium	4928STDY7071623	PRJEB22252	GCA_902161985.1	2.77092	2575	CABGUC01
Enterococcus faecium	4928STDY7071689	PRJEB22252	GCA_902163255.1	2.75742	2543	CABGYZ01
Enterococcus faecium	4928STDY7071419	PRJEB22252	GCA_902159245.1	2.76463	2510	CABGJC01
Enterococcus faecium	4928STDY7387731	PRJEB22252	GCA_902164525.1	2.75962	2496	CABHDR01
Enterococcus faecium	4928STDY7071620	PRJEB22252	GCA_902161965.1	2.76296	2555	CABGTW01
Enterococcus faecium	4928STDY7071621	PRJEB22252	GCA_902162005.1	2.79489	2582	CABGTY01
Enterococcus faecium	4928STDY7071758	PRJEB22252	GCA_902164005.1	2.72105	2511	CABHBM01
Enterococcus faecium	4928STDY7071357	PRJEB22252	GCA_902159035.1	2.63557	2386	CABGIO01
Enterococcus faecium	4928STDY7387797	PRJEB22252	GCA_902165375.1	2.67786	2442	CABHFW01
Enterococcus faecium	4928STDY7387800	PRJEB22252	GCA_902166835.1	2.78981	2316	NZ_LR607382.1/LR607382.1
Enterococcus faecium	4928STDY7071662	PRJEB22252	GCA_902159505.1	2.6835	2441	CABGKD01
Enterococcus faecium	4928STDY7071539	PRJEB22252	GCA_902161395.1	2.85635	2617	CABGRM01
Enterococcus faecium	4928STDY7071538	PRJEB22252	GCA_902159325.1	2.8567	2625	CABGJM01
Enterococcus faecium	4928STDY7071541	PRJEB22252	GCA_902159305.1	2.85672	2626	CABGJN01
Enterococcus faecium	4928STDY7071453	PRJEB22252	GCA_902159235.1	2.8359	2584	CABGIY01
Enterococcus faecium	4928STDY7071457	PRJEB22252	GCA_902160705.1	2.83144	2581	CABGOX01
Enterococcus faecium	4928STDY7071454	PRJEB22252	GCA_902159225.1	2.77378	2512	CABGIX01
Enterococcus faecium	4928STDY7071456	PRJEB22252	GCA_902160645.1	2.8363	2587	CABGOO01
Enterococcus faecium	4928STDY7071455	PRJEB22252	GCA_902160635.1	2.78583	2521	CABGOP01
Enterococcus faecium	4928STDY7387840	PRJEB22252	GCA_902165765.1	2.81482	2548	CABHHT01
Enterococcus faecium	4928STDY7387787	PRJEB22252	GCA_902165155.1	2.75475	2519	CABHFI01
Enterococcus faecium	4928STDY7071585	PRJEB22252	GCA_902161725.1	2.90564	2690	CABGSR01
Enterococcus faecium	4928STDY7071510	PRJEB22252	GCA_902161035.1	2.90348	2688	CABGQO01
Enterococcus faecium	4928STDY7071509	PRJEB22252	GCA_902161175.1	2.9034	2702	CABGQB01
Enterococcus faecium	4928STDY7071675	PRJEB22252	GCA_902163145.1	2.90073	2683	CABGYH01
Enterococcus faecium	4928STDY7071265	PRJEB22252	GCA_902163095.1	2.90521	2686	CABGYC01
Enterococcus faecium	4928STDY7071569	PRJEB22252	GCA_902161635.1	2.90424	2683	CABGSE01
Enterococcus faecium	4928STDY7071568	PRJEB22252	GCA_902161615.1	2.90385	2686	CABGSD01
Enterococcus faecium	4928STDY7387679	PRJEB22252	GCA_902164045.1	2.92184	2690	CABHBV01
Enterococcus faecium	4928STDY7387890	PRJEB22252	GCA_902165995.1	2.91915	2710	CABHIQ01
Enterococcus faecium	4928STDY7071282	PRJEB22252	GCA_902166525.1	2.7744	2204	NZ_LR607349.1/LR607349.1
Enterococcus faecium	4928STDY7071735	PRJEB22252	GCA_902166655.1	2.77646	2179	NZ_LR607355.1/LR607355.1
Enterococcus faecium	4928STDY7071597	PRJEB22252	GCA_902161815.1	2.6738	2466	CABGTG01
Enterococcus faecium	4928STDY7071356	PRJEB22252	GCA_902158975.1	2.46762	2224	CABGIP01
Enterococcus faecium	4928STDY7387820	PRJEB22252	GCA_902165525.1	2.46698	2223	CABHHA01
Enterococcus faecium	4928STDY7387675	PRJEB22252	GCA_902164105.1	2.83758	2613	CABHBO01
Enterococcus faecium	4928STDY7071572	PRJEB22252	GCA_902159365.1	2.81684	2581	CABGJW01
Enterococcus faecium	4928STDY7071573	PRJEB22252	GCA_902159475.1	2.82344	2581	CABGKC01
Enterococcus faecium	4928STDY7071571	PRJEB22252	GCA_902159355.1	2.82399	2581	CABGJP01
Enterococcus faecium	4928STDY7387900	PRJEB22252	GCA_902165965.1	2.33825	2195	CABHIV01
Enterococcus faecium	4928STDY7387821	PRJEB22252	GCA_902165445.1	2.88886	2682	CABHGP01
Enterococcus faecium	4928STDY7071588	PRJEB22252	GCA_902161735.1	2.88985	2690	CABGSQ01
Enterococcus faecium	4928STDY7071664	PRJEB22252	GCA_902162355.1	2.64499	2437	CABGUZ01
Enterococcus faecium	4928STDY7071498	PRJEB22252	GCA_902161005.1	2.69661	2508	CABGPW01
Enterococcus faecium	4928STDY7387796	PRJEB22252	GCA_902165245.1	2.35988	2172	CABHGE01
Enterococcus faecium	4928STDY7071305	PRJEB22252	GCA_902159555.1	2.75827	2524	CABGKO01
Enterococcus faecium	4928STDY7071361	PRJEB22252	GCA_902159925.1	2.75739	2518	CABGLV01
Enterococcus faecium	4928STDY7071487	PRJEB22252	GCA_902160955.1	2.74325	2516	CABGPU01
Enterococcus faecium	4928STDY7071436	PRJEB22252	GCA_902160525.1	2.6408	2437	CABGOC01
Enterococcus faecium	4928STDY7071434	PRJEB22252	GCA_902160485.1	2.40445	2229	CABGNW01
Enterococcus faecium	4928STDY7071508	PRJEB22252	GCA_902161055.1	2.53215	2323	CABGQD01
Enterococcus faecium	4928STDY7387881	PRJEB22252	GCA_902165865.1	2.50353	2274	CABHIM01
Enterococcus faecium EnGen0057	E4389	PRJNA82519	GCA_000322425.1	2.94134	2670	AHYJ01
Enterococcus faecium	BM4107	PRJNA245745	GCA_001696285.1	2.65196	2435	JMII01
Enterococcus faecium	13-022	PRJNA421655	GCA_002997315.1	2.91204	2659	NZ_CP025392.1/CP025392.1
Enterococcus faecium	2E6_DIV0576	PRJNA313452	GCA_002141195.1	3.053	2593	NGLP01
Enterococcus faecium	2H7_DIV0585	PRJNA313452	GCA_002174445.1	2.73141	2431	NIBM01
Enterococcus faecium	2F7_DIV0583	PRJNA313452	GCA_002141255.1	2.74533	2428	NGLO01
Enterococcus faecium	10D4_DIV0388	PRJNA313452	GCA_002216245.1	2.74903	2285	NKCM01
Enterococcus faecium	2D4_DIV0473	PRJNA313452	GCA_002140555.1	2.64995	2360	NGLQ01
Enterococcus faecium	10G4_DIV0391	PRJNA313452	GCA_002141075.1	2.83462	2492	NGME01
Enterococcus faecium	1B3_DIV609	PRJNA313452	GCA_002140475.1	2.74151	2419	NGLV01
Enterococcus faecium	1B12_DIV0542	PRJNA313452	GCA_002140435.1	2.54605	2318	NGLW01
Enterococcus faecium	9B11__DIV0348	PRJNA313452	GCA_002140955.1	2.90999	2595	NGKT01
Enterococcus faecium EnGen0007	E1578	PRJNA82451	GCA_000321845.1	2.69405	2433	AHXB01
Enterococcus faecium	10B2_DIV0370	PRJNA313452	GCA_002140215.1	2.76682	2371	NGMH01
Enterococcus faecium	10E8_DIV0421	PRJNA313452	GCA_002174435.1	2.74476	2431	NIBJ01
Enterococcus faecium	HD31	PRJNA546230	GCA_006375635.1	2.96536	2792	VFBW01
Enterococcus faecium	2G6_DIV0578	PRJNA313452	GCA_002140595.1	3.01337	2574	NGLM01
Enterococcus faecium	1F1_DIV0518	PRJNA313452	GCA_002141175.1	3.12269	2786	NGLS01
Enterococcus faecium	1D8_DIV0466	PRJNA313452	GCA_002141135.1	2.73785	2514	NGLT01
Enterococcus faecium	1C8_DIV0465	PRJNA313452	GCA_002140515.1	2.76001	2517	NGLU01
Enterococcus faecium	1A3_DIV0608	PRJNA313452	GCA_002140455.1	2.77168	2437	NGLX01
Enterococcus faecium	1_Efcm_CA-NL	PRJNA352198	GCA_002442445.1	2.52864	2327	NXOY01
Enterococcus faecium EnGen0021	E1552	PRJNA82441	GCA_000321745.1	2.62573	2338	AHWW01
Enterococcus faecium EnGen0015	E1007	PRJNA82427	GCA_000321625.1	2.76986	2500	AHWP01
Enterococcus faecium EnGen0010	E0164	PRJNA82415	GCA_000321505.1	2.67872	2324	AHWJ01
Enterococcus faecium EnGen0022	E0269	PRJNA82417	GCA_000321525.1	2.75227	2436	AHWK01
Enterococcus faecium EnGen0017	E1050	PRJNA82429	GCA_000321645.1	2.81462	2561	AHWQ01
Enterococcus faecium	A22	PRJNA477347	GCA_003268235.1	3.09177	2845	QLYL01
Enterococcus faecium	8E4_DIV03290	PRJNA313452	GCA_002140895.1	2.83889	2605	NGKV01
Enterococcus faecium	16091634	PRJNA478847	GCA_008123945.1	3.06114	2916	QNQL01
Enterococcus faecium	9-F-6	PRJNA393251	GCA_002263195.1	3.15443	2828	NMZI01
Enterococcus faecium	CCT11	PRJNA546230	GCA_006375645.1	2.94457	2754	VFBY01
Enterococcus faecium	C603	PRJNA546230	GCA_006376115.1	2.78665	2586	VFCY01
Enterococcus faecium	VE40C2	PRJNA546230	GCA_006376095.1	2.68184	2485	VFCX01
Enterococcus faecium EnGen0042	E1861	PRJNA82479	GCA_000322085.1	2.78942	2471	AHXP01
Enterococcus faecium	E6	PRJNA353757	GCA_001953455.1	2.97073	2789	MQAC01
Enterococcus faecium	E13931	PRJNA301929	GCA_001546995.1	2.89315	2725	LNLB01
Enterococcus faecium	87056200	PRJNA301929	GCA_001542895.1	2.86623	2710	LNDL01
Enterococcus faecium	VRE-1300900	PRJNA301929	GCA_001545495.1	3.17947	2976	LNLI01
Enterococcus faecium	VRE-1300899	PRJNA301929	GCA_001545955.1	3.18266	2974	LNLH01
Enterococcus faecium	VRE-1408197	PRJNA301929	GCA_001547365.1	2.32033	2168	LNMV01
Enterococcus faecium	VRE-1407687	PRJNA301929	GCA_001547285.1	2.96229	2792	LNMS01
Enterococcus faecium	VRE-1407988	PRJNA301929	GCA_001547415.1	2.75247	2565	LNMT01
Enterococcus faecium	VRE-1408535	PRJNA301929	GCA_001547505.1	2.47976	2315	LNMX01
Enterococcus faecium	VRE-1408429	PRJNA301929	GCA_001547495.1	2.76158	2599	LNMW01
Enterococcus faecium	VRE-1406033	PRJNA301929	GCA_001547265.1	3.16382	2950	LNMQ01
Enterococcus faecium	U-1313438	PRJNA301929	GCA_001547355.1	3.30268	3088	LNLE01
Enterococcus faecium	VRE-1400294	PRJNA301929	GCA_001545555.1	3.14272	3001	LNLM01
Enterococcus faecium	VRE-1401318	PRJNA301929	GCA_001545775.1	3.22964	3103	LNLS01
Enterococcus faecium	VRE-1400325	PRJNA301929	GCA_001545615.1	3.14096	3027	LNLN01
Enterococcus faecium	VRE-1503642	PRJNA301929	GCA_001562995.1	2.39178	2273	LNOZ01
Enterococcus faecium	VRE-1502856	PRJNA301929	GCA_001562915.1	2.92666	2807	LNOU01
Enterococcus faecium	VRE-1503262	PRJNA301929	GCA_001562925.1	2.97933	2852	LNOX01
Enterococcus faecium	VRE-1502913	PRJNA301929	GCA_001563065.1	2.81176	2688	LNOV01
Enterococcus faecium	VRE-1503268	PRJNA301929	GCA_001562905.1	2.39947	2262	LNOY01
Enterococcus faecium	VRE-1402563	PRJNA301929	GCA_001547175.1	3.24612	3048	LNMG01
Enterococcus faecium	VRE-1401859	PRJNA301929	GCA_001545795.1	3.14871	2980	LNLV01
Enterococcus faecium	VRE-1401098	PRJNA301929	GCA_001545725.1	3.055	2861	LNLR01
Enterococcus faecium	VRE-1403540	PRJNA301929	GCA_001547425.1	3.17945	2993	LNMM01
Enterococcus faecium	VRE-1400408	PRJNA301929	GCA_001545605.1	3.1341	2945	LNLP01
Enterococcus faecium	VRE-1300937	PRJNA301929	GCA_001545595.1	3.26767	3080	LNLK01
Enterococcus faecium	VRE-1404029	PRJNA301929	GCA_001547395.1	3.19686	3022	LNMN01
Enterococcus faecium	VRE-1403299	PRJNA301929	GCA_001547045.1	3.13108	2928	LNMK01
Enterococcus faecium	VRE-1401379	PRJNA301929	GCA_001547095.1	3.045	2851	LNLU01
Enterococcus faecium	VRE-1400373	PRJNA301929	GCA_001545545.1	3.05341	2887	LNLO01
Enterococcus faecium	VRE-1404669	PRJNA301929	GCA_001547255.1	3.10576	2924	LNMP01
Enterococcus faecium	VRE-1406092	PRJNA301929	GCA_001547315.1	3.08395	2894	LNMR01
Enterococcus faecium	VRE-1404192	PRJNA301929	GCA_001547445.1	3.0459	2845	LNMO01
Enterococcus faecium	VRE-1401338	PRJNA301929	GCA_001545745.1	3.07201	2897	LNLT01
Enterococcus faecium	VRE-1401878	PRJNA301929	GCA_001547195.1	3.03395	2879	LNLW01
Enterococcus faecium	VRE-1402991	PRJNA301929	GCA_001547025.1	3.109	2933	LNMJ01
Enterococcus faecium	VRE-1403355	PRJNA301929	GCA_001547235.1	3.14563	2987	LNML01
Enterococcus faecium	VRE-1300578	PRJNA301929	GCA_001545835.1	3.10972	2935	LNLG01
Enterococcus faecium	VRE-1300518	PRJNA301929	GCA_001545845.1	2.99116	2812	LNLF01
Enterococcus faecium	VRE-1402601	PRJNA301929	GCA_001547185.1	3.13645	2962	LNMH01
Enterococcus faecium	VRE-1402215	PRJNA301929	GCA_001545785.1	3.14117	2987	LNLZ01
Enterococcus faecium	S-1402282	PRJNA301929	GCA_001547335.1	3.15201	3011	LNLD01
Enterococcus faecium	VRE-1400136	PRJNA301929	GCA_001545715.1	3.04506	2897	LNLL01
Enterococcus faecium	VRE-1300911	PRJNA301929	GCA_001545535.1	3.08628	2919	LNLJ01
Enterococcus faecium	VRE-1400413	PRJNA301929	GCA_001547075.1	3.04171	2869	LNLQ01
Enterococcus faecium	VRE-1502382	PRJNA301929	GCA_001562975.1	2.51418	2335	LNOT01
Enterococcus faecium	VRE-1402258	PRJNA301929	GCA_001545675.1	3.14187	2978	LNMC01
Enterococcus faecium	VRE-1402673	PRJNA301929	GCA_001547015.1	3.15313	2972	LNMI01
Enterococcus faecium	VRE-1402435	PRJNA301929	GCA_001547115.1	3.16943	3009	LNME01
Enterococcus faecium	VRE-1401988	PRJNA301929	GCA_001545655.1	3.11998	2968	LNLX01
Enterococcus faecium	VRE-1402259	PRJNA301929	GCA_001547105.1	3.07656	2916	LNMD01
Enterococcus faecium	VRE-1402253	PRJNA301929	GCA_001545895.1	3.06343	2898	LNMB01
Enterococcus faecium	VRE-1408033	PRJNA301929	GCA_001547475.1	2.84585	2671	LNMU01
Enterococcus faecium	VRE-1504220	PRJNA301929	GCA_001563005.1	2.54438	2348	LNPB01
Enterococcus faecium	VRE-1402006	PRJNA301929	GCA_001545685.1	3.14651	2941	LNLY01
Enterococcus faecium	VRE-1402237	PRJNA301929	GCA_001545855.1	3.15164	2951	LNMA01
Enterococcus faecium	VRE-1402513	PRJNA301929	GCA_001547155.1	3.38441	3225	LNMF01
Enterococcus faecium	VRE-1502939	PRJNA301929	GCA_001562895.1	2.90939	2739	LNOW01
Enterococcus faecium	VVEswe-S	PRJNA551094	GCA_007917315.3	3.25565	3030	NZ_CP041270.2/CP041270.2
Enterococcus faecium	VVEswe-R	PRJNA551094	GCA_007917035.3	3.26391	3026	NZ_CP041261.2/CP041261.3
Enterococcus faecium EnGen0005	E0045	PRJNA82411	GCA_000321465.1	2.71977	2349	AHWH01
Enterococcus faecium	C59	PRJNA580369	GCA_009707505.1	2.72546	2456	WLYR01
Enterococcus faecium	2FEZ	PRJNA580369	GCA_009707525.1	2.9433	2704	WLYP01
Enterococcus faecium E1071	E1071	PRJNA29887	GCA_000172655.1	2.70077	2487	ABQI01
Enterococcus faecium EnGen0035	E1627	PRJNA82467	GCA_000322005.1	2.69598	2413	AHXJ01
Enterococcus faecium E980	E980	PRJNA29607	GCA_000172615.1	2.79263	2611	ABQA01
Enterococcus faecium	A_020709_82	PRJNA344739	GCA_002442955.1	3.06182	2851	NZ_CP018128.1/CP018128.1
Enterococcus faecium	H1EV10	PRJNA595956	GCA_009791335.1	3.02343	2786	WSZC01
Enterococcus faecium	VREN2849	PRJEB13191	GCA_900180275.1	2.96061	2756	FXKY01
Enterococcus faecium	VREN2832	PRJEB12937	GCA_900178805.1	2.97477	2771	FXEI01
Enterococcus faecium	VREN2833	PRJEB12937	GCA_900178685.1	2.97002	2761	FXFD01
Enterococcus faecium	VREN3641	PRJEB13191	GCA_900180265.1	2.9437	2752	FXKT01
Enterococcus faecium	VREN3654	PRJEB12937	GCA_900179885.1	2.94153	2743	FXJS01
Enterococcus faecium	VREN3649	PRJEB12937	GCA_900179995.1	2.94253	2741	FXJP01
Enterococcus faecium	VREN3646	PRJEB12937	GCA_900179765.1	2.93999	2752	FXJL01
Enterococcus faecium	VREN3653	PRJEB12937	GCA_900180255.1	2.94201	2748	FXKW01
Enterococcus faecium	VREN3650	PRJEB12937	GCA_900180215.1	2.93757	2748	FXKV01
Enterococcus faecium	VREN3657	PRJEB12937	GCA_900180075.1	2.94185	2747	FXKF01
Enterococcus faecium	VREN3682	PRJEB12937	GCA_900180085.1	2.94087	2751	FXKE01
Enterococcus faecium	VREN3651	PRJEB13191	GCA_900180285.1	2.94206	2748	FXKX01
Enterococcus faecium	VREN3638	PRJEB13191	GCA_900180295.1	2.84331	2654	FXLD01
Enterococcus faecium	VREN3648	PRJEB12937	GCA_900179875.1	2.94147	2742	FXJH01
Enterococcus faecium	VREN3645	PRJEB12937	GCA_900179425.1	2.94375	2752	FXHV01
Enterococcus faecium	VREN3735	PRJEB13191	GCA_900180305.1	2.94232	2742	FXLB01
Enterococcus faecium	VREN3640	PRJEB12937	GCA_900179035.1	2.93267	2749	FXGE01
Enterococcus faecium	VREN3684	PRJEB12937	GCA_900180095.1	2.93534	2761	FXKG01
Enterococcus faecium	VREN3686	PRJEB12937	GCA_900180005.1	2.93527	2746	FXJX01
Enterococcus faecium	VREN3685	PRJEB12937	GCA_900180105.1	2.93557	2746	FXKH01
Enterococcus faecium	VREN3683	PRJEB12937	GCA_900180225.1	2.93686	2746	FXKS01
Enterococcus faecium	VREN3652	PRJEB12937	GCA_900179005.1	2.93707	2750	FXFO01
Enterococcus faecium	VREN3642	PRJEB12937	GCA_900179355.1	2.93448	2732	FXHC01
Enterococcus faecium	VREN3643	PRJEB13191	GCA_900180315.1	2.93825	2760	FXKZ01
Enterococcus faecium	VREN3656	PRJEB12937	GCA_900180065.1	2.93549	2747	FXKD01
Enterococcus faecium	VREN3647	PRJEB12937	GCA_900179805.1	2.93736	2743	FXKC01
Enterococcus faecium	VREN3655	PRJEB12937	GCA_900180055.1	2.93532	2752	FXKB01
Enterococcus faecium	VREN3639	PRJEB12937	GCA_900179205.1	2.93543	2756	FXHR01
Enterococcus faecium	VREN3644	PRJEB12937	GCA_900179275.1	2.93537	2753	FXHO01
Enterococcus faecium	VREN3204	PRJEB12937	GCA_900178565.1	3.09866	2885	FXFK01
Enterococcus faecium	VREN3291	PRJEB12937	GCA_900179435.1	3.09002	2882	FXGQ01
Enterococcus faecium	VREN3205	PRJEB12937	GCA_900178995.1	3.09225	2887	FXGC01
Enterococcus faecium	VREN3242	PRJEB12937	GCA_900179115.1	3.05334	2872	FXGI01
Enterococcus faecium	VREN2829	PRJEB12937	GCA_900178985.1	2.98354	2794	FXGF01
Enterococcus faecium	VREN2776	PRJEB12937	GCA_900178555.1	2.98417	2773	FXFB01
Enterococcus faecium	VREN2778	PRJEB12937	GCA_900178595.1	2.98071	2786	FXEO01
Enterococcus faecium	VREN3241	PRJEB12937	GCA_900179085.1	2.96476	2777	FXGH01
Enterococcus faecium	VREN2774	PRJEB12937	GCA_900178905.1	2.96393	2763	FXFH01
Enterococcus faecium	VREN2653	PRJEB12937	GCA_900178925.1	2.98844	2781	FXFZ01
Enterococcus faecium	VREN2657	PRJEB12937	GCA_900178875.1	2.98304	2790	FXEW01
Enterococcus faecium	VREN2655	PRJEB12937	GCA_900178715.1	2.98344	2776	FXGA01
Enterococcus faecium	VREN2772	PRJEB12937	GCA_900178975.1	2.98212	2789	FXEQ01
Enterococcus faecium	VREN3243	PRJEB12937	GCA_900178765.1	2.96601	2763	FXEK01
Enterococcus faecium	VREN2656	PRJEB12937	GCA_900178785.1	2.96671	2765	FXEZ01
Enterococcus faecium	VREN2773	PRJEB12937	GCA_900180175.1	2.96406	2763	FXKK01
Enterococcus faecium	VREN2654	PRJEB12937	GCA_900178815.1	2.96772	2772	FXFW01
Enterococcus faecium	VREN2770	PRJEB12937	GCA_900178855.1	2.96864	2761	FXEJ01
Enterococcus faecium	VREN2724	PRJEB12937	GCA_900178835.1	2.96652	2758	FXEY01
Enterococcus faecium	VREN2831	PRJEB12937	GCA_900178935.1	2.96897	2766	FXFQ01
Enterococcus faecium	VREN2775	PRJEB12937	GCA_900178915.1	2.96708	2774	FXFE01
Enterococcus faecium	VREN2777	PRJEB12937	GCA_900178755.1	2.98543	2792	FXEU01
Enterococcus faecium	VREN3239	PRJEB12937	GCA_900178625.1	2.98185	2794	FXET01
Enterococcus faecium	VREN2771	PRJEB12937	GCA_900178745.1	2.96448	2761	FXFA01
Enterococcus faecium	VREN3240	PRJEB12937	GCA_900179055.1	2.98724	2785	FXGL01
Enterococcus faecium	VREN2830	PRJEB12937	GCA_900178725.1	2.98389	2784	FXFT01
Enterococcus faecium	VREN2769	PRJEB12937	GCA_900179295.1	2.98526	2797	FXHI01
Enterococcus faecium	VREN1874	PRJEB12937	GCA_900179785.1	2.99115	2798	FXJM01
Enterococcus faecium	VREN2617	PRJEB12937	GCA_900178845.1	2.99595	2812	FXEL01
Enterococcus faecium	VREN3734	PRJEB12937	GCA_900179915.1	2.89843	2684	FXJE01
Enterococcus faecium	VREN3347	PRJEB12937	GCA_900179475.1	2.9609	2727	FXHS01
Enterococcus faecium	VREN1872	PRJEB12937	GCA_900180035.1	3.15817	2944	FXJU01
Enterococcus faecium	VREN1873	PRJEB12937	GCA_900179975.1	3.13192	2904	FXJT01
Enterococcus faecium	VREN3203	PRJEB12937	GCA_900178645.1	3.11863	2897	FXFL01
Enterococcus faecium	VREN3294	PRJEB12937	GCA_900180205.1	3.11178	2896	FXKO01
Enterococcus faecium	VREN3202	PRJEB12937	GCA_900178635.1	3.11812	2884	FXFX01
Enterococcus faecium	VREN3206	PRJEB13191	GCA_900180245.1	3.1205	2890	FXKU01
Enterococcus faecium	VREN3293	PRJEB12937	GCA_900179445.1	3.11939	2891	FXHU01
Enterococcus faecium	VREN3290	PRJEB12937	GCA_900179385.1	3.06045	2831	FXGU01
Enterococcus faecium	VREN3306	PRJEB12937	GCA_900179175.1	3.08066	2845	FXGS01
Enterococcus faecium	VREN3280	PRJEB12937	GCA_900179075.1	3.06211	2871	FXGM01
Enterococcus faecium	VREN3288	PRJEB12937	GCA_900180185.1	3.06723	2864	FXKP01
Enterococcus faecium	VREN3282	PRJEB12937	GCA_900180195.1	3.06468	2854	FXKN01
Enterococcus faecium	VREN3285	PRJEB12937	GCA_900179105.1	3.06581	2849	FXGJ01
Enterococcus faecium	VREN3286	PRJEB12937	GCA_900180465.1	3.06437	2848	FXLR01
Enterococcus faecium	VREN3283	PRJEB12937	GCA_900179065.1	3.04527	2837	FXGG01
Enterococcus faecium	VREN3284	PRJEB12937	GCA_900179095.1	3.06237	2853	FXGK01
Enterococcus faecium	VREN3281	PRJEB12937	GCA_900179935.1	3.04351	2844	FXIW01
Enterococcus faecium	VREN3287	PRJEB12937	GCA_900179215.1	3.04589	2836	FXHB01
Enterococcus faecium	VREN3289	PRJEB13191	GCA_900180325.1	3.04657	2831	FXLC01
Enterococcus faecium	VREN1870	PRJEB12937	GCA_900180165.1	3.07482	2860	FXKQ01
Enterococcus faecium	VREN1871	PRJEB12937	GCA_900179925.1	2.98385	2753	FXJD01
Enterococcus faecium	VREN3292	PRJEB13192	GCA_900180115.1	3.07991	2873	FXKI01
Enterococcus faecium	VREN1595	PRJEB13192	GCA_900178965.1	3.07723	2844	FXFI01
Enterococcus faecium	VREN1741	PRJEB12937	GCA_900179285.1	3.06975	2852	FXHF01
Enterococcus faecium	VREN1530	PRJEB12937	GCA_900179225.1	3.05767	2843	FXHM01
Enterococcus faecium	VREN1598	PRJEB12937	GCA_900179235.1	3.05804	2838	FXGN01
Enterococcus faecium	VREN1742	PRJEB12937	GCA_900179335.1	3.05074	2848	FXHZ01
Enterococcus faecium	VREN2306	PRJEB12937	GCA_900180155.1	3.04001	2833	FXKM01
Enterococcus faecium	VREN2349	PRJEB12937	GCA_900178655.1	3.04574	2844	FXEN01
Enterococcus faecium	VREN1531	PRJEB12937	GCA_900179345.1	3.04072	2844	FXGP01
Enterococcus faecium	VREN2304	PRJEB12937	GCA_900178795.1	3.03431	2823	FXFJ01
Enterococcus faecium	VREN2167	PRJEB12937	GCA_900178775.1	3.03439	2838	FXEX01
Enterococcus faecium	VREN3305	PRJEB12937	GCA_900179515.1	3.04673	2845	FXHW01
Enterococcus faecium	VREN2303	PRJEB12937	GCA_900178615.1	3.19604	3031	FXEV01
Enterococcus faecium	VREN2299	PRJEB12937	GCA_900178865.1	3.073	2887	FXFU01
Enterococcus faecium	VREN1844	PRJEB12937	GCA_900179725.1	3.19242	3005	FXJC01
Enterococcus faecium	VREN1454	PRJEB12937	GCA_900179545.1	3.09635	2899	FXID01
Enterococcus faecium	VREN2305	PRJEB12937	GCA_900178695.1	3.19499	3029	FXER01
Enterococcus faecium	VREN1777	PRJEB12937	GCA_900180135.1	3.08364	2906	FXKR01
Enterococcus faecium	VREN1773	PRJEB12937	GCA_900179585.1	3.09529	2904	FXIH01
Enterococcus faecium	VREN1779	PRJEB12937	GCA_900179615.1	3.09398	2908	FXIQ01
Enterococcus faecium	VREN1776	PRJEB12937	GCA_900179605.1	3.0966	2904	FXIR01
Enterococcus faecium	VREN1778	PRJEB12937	GCA_900179635.1	3.09587	2902	FXIO01
Enterococcus faecium	VREN1781	PRJEB12937	GCA_900179625.1	3.0952	2907	FXIM01
Enterococcus faecium	VREN1842	PRJEB12937	GCA_900179985.1	3.20215	3020	FXJK01
Enterococcus faecium	VREN1841	PRJEB12937	GCA_900179845.1	3.20195	3035	FXJO01
Enterococcus faecium	VREN1839	PRJEB12937	GCA_900179755.1	3.19851	3018	FXJA01
Enterococcus faecium	VREN1457	PRJEB12937	GCA_900179255.1	3.07996	2906	FXGO01
Enterococcus faecium	VREN1623	PRJEB12937	GCA_900179485.1	3.08732	2890	FXIC01
Enterococcus faecium	VREN1810	PRJEB12937	GCA_900179855.1	3.20082	3027	FXIX01
Enterococcus faecium	VREN1809	PRJEB12937	GCA_900179895.1	3.20258	3035	FXKA01
Enterococcus faecium	VREN1798	PRJEB12937	GCA_900179665.1	3.19986	3025	FXIP01
Enterococcus faecium	VREN1807	PRJEB12937	GCA_900179905.1	3.20076	3036	FXJZ01
Enterococcus faecium	VREN1836	PRJEB12937	GCA_900179955.1	3.188	3003	FXJQ01
Enterococcus faecium	VREN1980	PRJEB12937	GCA_900178665.1	3.17181	3008	FXFR01
Enterococcus faecium	VREN1801	PRJEB12937	GCA_900179715.1	3.18786	3006	FXIT01
Enterococcus faecium	VREN1629	PRJEB12937	GCA_900179455.1	3.16339	2976	FXHL01
Enterococcus faecium	VREN1597	PRJEB12937	GCA_900179145.1	3.1847	3029	FXHY01
Enterococcus faecium	VREN1806	PRJEB12937	GCA_900180455.1	3.18497	3013	FXLS01
Enterococcus faecium	VREN1533	PRJEB12937	GCA_900179465.1	3.18564	3022	FXGX01
Enterococcus faecium	VREN1371	PRJEB12937	GCA_900179265.1	3.18475	3007	FXHP01
Enterococcus faecium	VREN1458	PRJEB12937	GCA_900179315.1	3.185	3029	FXGR01
Enterococcus faecium	VREN1834	PRJEB12937	GCA_900179825.1	3.17582	3001	FXJI01
Enterococcus faecium	VREN1835	PRJEB12937	GCA_900178705.1	3.17377	3007	FXES01
Enterococcus faecium	VREN1375	PRJEB12937	GCA_900179375.1	3.18453	3006	FXGV01
Enterococcus faecium	VREN1808	PRJEB12937	GCA_900180025.1	3.20054	3024	FXJJ01
Enterococcus faecium	VREN1373	PRJEB12937	GCA_900179405.1	3.18483	3011	FXIA01
Enterococcus faecium	VREN1814	PRJEB12937	GCA_900179815.1	3.17361	2997	FXJN01
Enterococcus faecium	VREN1374	PRJEB12937	GCA_900179155.1	3.18792	3021	FXIB01
Enterococcus faecium	VREN1622	PRJEB12937	GCA_900179325.1	3.08388	2890	FXHN01
Enterococcus faecium	VREN1626	PRJEB12937	GCA_900179495.1	3.08309	2898	FXHJ01
Enterococcus faecium	VREN1630	PRJEB12937	GCA_900179395.1	3.08276	2889	FXHH01
Enterococcus faecium	VREN1627	PRJEB12937	GCA_900179365.1	3.08225	2890	FXHA01
Enterococcus faecium	VREN1631	PRJEB12937	GCA_900179505.1	3.08956	2894	FXGY01
Enterococcus faecium	VREN1456	PRJEB12937	GCA_900179135.1	3.09219	2899	FXGT01
Enterococcus faecium	VREN1774	PRJEB12937	GCA_900179575.1	3.093	2902	FXIG01
Enterococcus faecium	VREN1775	PRJEB12937	GCA_900179595.1	3.09314	2916	FXII01
Enterococcus faecium	VREN1772	PRJEB12937	GCA_900179565.1	3.09227	2908	FXIF01
Enterococcus faecium	VREN1532	PRJEB12937	GCA_900179125.1	3.1748	2994	FXHX01
Enterococcus faecium	VREN1838	PRJEB12937	GCA_900180045.1	3.19912	3021	FXJW01
Enterococcus faecium	VREN2170	PRJEB12937	GCA_900178675.1	3.19645	3016	FXFG01
Enterococcus faecium	VREN1780	PRJEB12937	GCA_900179835.1	3.19624	3030	FXJV01
Enterococcus faecium	VREN2165	PRJEB12937	GCA_900178585.1	3.19416	3023	FXEP01
Enterococcus faecium	VREN1625	PRJEB12937	GCA_900179415.1	3.17881	2992	FXHD01
Enterococcus faecium	VREN1800	PRJEB12937	GCA_900180145.1	3.19365	3016	FXKL01
Enterococcus faecium	VREN2300	PRJEB12937	GCA_900178825.1	3.08785	2888	FXFY01
Enterococcus faecium	VREN2307	PRJEB12937	GCA_900178575.1	3.17718	3004	FXFN01
Enterococcus faecium	VREN1600	PRJEB12937	GCA_900179165.1	3.13985	2955	FXGW01
Enterococcus faecium	VREN1534	PRJEB12937	GCA_900179245.1	3.14368	2955	FXHQ01
Enterococcus faecium	VREN1803	PRJEB12937	GCA_900179695.1	3.14074	2970	FXIK01
Enterococcus faecium	VREN1813	PRJEB12937	GCA_900179965.1	3.14215	2953	FXJR01
Enterococcus faecium	VREN1812	PRJEB12937	GCA_900179745.1	3.14131	2966	FXJG01
Enterococcus faecium	VREN1782	PRJEB12937	GCA_900179675.1	3.15834	2970	FXIN01
Enterococcus faecium	VREN1804	PRJEB12937	GCA_900179705.1	3.19734	3015	FXIS01
Enterococcus faecium	VREN1802	PRJEB12937	GCA_900179645.1	3.1974	3030	FXIL01
Enterococcus faecium	VREN1743	PRJEB12937	GCA_900179525.1	3.20043	3022	FXGZ01
Enterococcus faecium	VREN1815	PRJEB12937	GCA_900179945.1	3.19455	3026	FXJF01
Enterococcus faecium	VREN1811	PRJEB12937	GCA_900179865.1	3.19827	3014	FXJB01
Enterococcus faecium	VREN2302	PRJEB12937	GCA_900178605.1	3.17266	2989	FXEM01
Enterococcus faecium	VREN1805	PRJEB12937	GCA_900179685.1	3.20165	3035	FXIU01
Enterococcus faecium	VREN1624	PRJEB12937	GCA_900179195.1	3.17778	2995	FXHE01
Enterococcus faecium	VREN1628	PRJEB12937	GCA_900179185.1	3.17718	3001	FXHK01
Enterococcus faecium	VREN1799	PRJEB12937	GCA_900179655.1	3.20139	3026	FXIJ01
Enterococcus faecium	VREN1745	PRJEB12937	GCA_900180125.1	3.1935	3028	FXKJ01
Enterococcus faecium	VREN1744	PRJEB12937	GCA_900179555.1	3.19641	3021	FXIE01
Enterococcus faecium	VREN2164	PRJEB12937	GCA_900178895.1	3.19161	3014	FXFF01
Enterococcus faecium	VREN2173	PRJEB12937	GCA_900179015.1	3.19145	3026	FXFS01
Enterococcus faecium	VREN2171	PRJEB12937	GCA_900179305.1	3.19273	3019	FXHG01
Enterococcus faecium	VREN1845	PRJEB12937	GCA_900179775.1	3.17941	3007	FXIZ01
Enterococcus faecium	VREN1901	PRJEB12937	GCA_900178735.1	3.17859	2995	FXFC01
Enterococcus faecium	VREN1846	PRJEB12937	GCA_900180015.1	3.17944	3018	FXJY01
Enterococcus faecium	VREN2172	PRJEB13191	GCA_900180235.1	3.1945	3017	FXLA01
Enterococcus faecium	VREN1903	PRJEB12937	GCA_900179025.1	3.18133	3001	FXGD01
Enterococcus faecium	VREN1902	PRJEB12937	GCA_900178945.1	3.18266	3003	FXFP01
Enterococcus faecium	VREN1900	PRJEB12937	GCA_900178955.1	3.19419	3026	FXFV01
Enterococcus faecium	VREN1840	PRJEB12937	GCA_900179045.1	3.19253	3025	FXGB01
Enterococcus faecium	VREN1837	PRJEB12937	GCA_900179735.1	3.19245	3017	FXIV01
Enterococcus faecium	VREN1455	PRJEB12937	GCA_900179535.1	3.09495	2923	FXHT01
Enterococcus faecium	VREN2301	PRJEB12937	GCA_900178885.1	3.08894	2894	FXFM01
Enterococcus faecium	VREN1843	PRJEB12937	GCA_900179795.1	3.19402	3017	FXIY01
Enterococcus faecium	MGYG-HGUT-02320	PRJEB33885	GCA_902385775.1	3.0095	2782	CABMGT01
Enterococcus faecium	MGYG-HGUT-02353	PRJEB33885	GCA_902386195.1	3.15788	2944	CABMID01
Enterococcus faecium EnGen0003	E1590	PRJNA82453	GCA_000321865.1	3.02165	2782	AHXC01
Enterococcus faecium	A20	PRJNA477347	GCA_003268205.1	3.15788	2944	QLYM01
Enterococcus faecium	UW7606x64/3 TC1	PRJNA299371	GCA_001412695.1	2.75335	2533	NZ_CP013009.1/CP013009.1
Enterococcus faecium	APC 3830	PRJNA521309	GCA_009896725.1	2.8462	2568	SHEB01
Enterococcus faecium	APC 3836	PRJNA521309	GCA_009896635.1	2.84834	2567	SHDT01
Enterococcus faecium	APC 3835	PRJNA521309	GCA_009896685.1	2.84444	2564	SHDX01
Enterococcus faecium	APC 3831	PRJNA521309	GCA_009896695.1	2.84357	2576	SHEA01
Enterococcus faecium	APC 3828	PRJNA521309	GCA_009897405.1	2.84789	2566	SHFG01
Enterococcus faecium	APC 3832	PRJNA521309	GCA_009896765.1	2.84317	2570	SHDZ01
Enterococcus faecium	APC 3880	PRJNA521309	GCA_009897565.1	2.84627	2570	SHFO01
Enterococcus faecium	APC 3827	PRJNA521309	GCA_009897695.1	2.84612	2568	SHFU01
Enterococcus faecium	APC 3826	PRJNA521309	GCA_009897725.1	2.84867	2579	SHFW01
Enterococcus faecium	APC 3837	PRJNA521309	GCA_009896605.1	2.84943	2571	SHDW01
Enterococcus faecium	APC 3833	PRJNA521309	GCA_009896715.1	2.84601	2569	SHDY01
Enterococcus faecium	8S3	PRJNA413302	GCA_003862415.1	2.80828	2527	PEID01
Enterococcus faecium EnGen0014	E0679	PRJNA82421	GCA_000321565.1	2.43287	2153	AHWM01
Enterococcus faecium EnGen0001	E1575	PRJNA82447	GCA_000321805.1	2.77747	2415	AHWZ01
Enterococcus faecium EnGen0020	E1574	PRJNA82445	GCA_000321785.1	2.81872	2568	AHWY01
Enterococcus faecium	ARL09-1074a	PRJNA476469	GCA_005234895.1	2.92563	2710	QPRE01
Enterococcus faecium	ARL08-804	PRJNA476469	GCA_005234975.1	3.03416	2804	QPRI01
Enterococcus faecium	ARL07-1163	PRJNA476469	GCA_005234515.1	2.92434	2686	QPSZ01
Enterococcus faecium	ARL08-339	PRJNA476469	GCA_005234365.1	2.90835	2682	QPRW01
Enterococcus faecium	ARL08-484	PRJNA476469	GCA_005235045.1	2.93068	2692	QPRN01
Enterococcus faecium	EF_547	PRJNA517335	GCA_004152325.1	2.97462	2786	SEMP01
Enterococcus faecium	EF_546	PRJNA517335	GCA_004151705.1	3.07134	2879	SEMQ01
Enterococcus faecium	EF_542	PRJNA517335	GCA_004151675.1	2.94743	2725	SEMU01
Enterococcus faecium	EF_543	PRJNA517335	GCA_004151685.1	2.84615	2614	SEMT01
Enterococcus faecium	EF_548	PRJNA517335	GCA_004151695.1	2.89703	2714	SEMO01
Enterococcus faecium	EF_541	PRJNA517335	GCA_004152365.1	2.75472	2564	SEMV01
Enterococcus faecium	EF_544	PRJNA517335	GCA_004152375.1	2.95987	2769	SEMS01
Enterococcus faecium	EF_545	PRJNA517335	GCA_004151665.1	2.97792	2793	SEMR01
Enterococcus faecium	24	PRJNA412735	GCA_002630975.1	2.95142	2828	PDMA01
Enterococcus faecium	Hp_5-7	PRJNA412824	GCA_002631725.1	3.08637	2871	PCGC01
Enterococcus faecium	Hp_6-10	PRJNA412824	GCA_002631335.1	2.71404	2519	PCGA01
Enterococcus faecium	Hp_7-8	PRJNA412824	GCA_002631225.1	2.89126	2698	PCFZ01
Enterococcus faecium	Hp_5-10	PRJNA412824	GCA_002631295.1	2.84019	2596	PCGB01
Enterococcus faecium	Hp_23-9	PRJNA412824	GCA_002631285.1	2.68869	2458	PCFX01
Enterococcus faecium	Hp_23-14	PRJNA412824	GCA_002631325.1	2.67697	2480	PCFW01
Enterococcus faecium	Hp_24-3	PRJNA412824	GCA_002631245.1	2.888	2695	PCFY01
Enterococcus faecium	2021-10-24	PRJNA374541	GCA_002009635.1	2.98095	2755	MVEB01
Enterococcus faecium	ICIS 18	PRJNA540195	GCA_007625025.1	2.7331	2555	SWMT01
Enterococcus faecium	HB-1	PRJNA546487	GCA_006337145.1	2.77285	2540	NZ_CP040878.1/CP040878.1
Enterococcus faecium	DB-1	PRJNA546098	GCA_006337045.1	2.84552	2626	NZ_CP040875.1/CP040875.1
Enterococcus faecium	FB-1	PRJNA547677	GCA_006351785.1	2.78206	2570	NZ_CP040907.1/CP040907.1
Enterococcus faecium	CBA7134	PRJNA428410	GCA_004015145.1	2.83704	2565	NZ_CP025685.1/CP025685.1
Enterococcus faecium	JB00008	PRJNA397504	GCA_002591965.2	2.84729	2621	NPOO02
Enterococcus faecium	NCTC12202	PRJEB6403	GCA_900448035.1	3.18088	2887	UFYT01
Enterococcus faecium	2B3_DIV0609	PRJNA313452	GCA_002140535.1	2.93381	2633	NGLR01
Enterococcus faecium E4453	E4453	PRJNA50723	GCA_000239095.2	2.81931	2687	AEDZ01
Enterococcus faecium	MRSN33034	PRJNA306525	GCA_001481405.1	2.9462	2823	LPWB01
Enterococcus faecium	CICC 20430	PRJNA592428	GCA_009735525.1	2.56563	2262	WOTU01
Enterococcus faecium ATCC 8459 = NRRL B-2354	NRRL B-2354	PRJNA74725	GCA_000336405.1	2.84989	2611	NC_020207.1/CP004063.1
Enterococcus faecium	19	PRJNA472088	GCA_003240455.1	3.09281	2971	QHGT01
Enterococcus faecium C68	C68	PRJNA306037	GCA_001582105.1	3.2307	3016	LPUE01
Enterococcus faecium	GV-3	PRJNA529699	GCA_009659845.1	2.58919	2316	SZVF01
Enterococcus faecium	IIFCSG-B5	PRJNA645454	GCA_014050505.1	2.82024	2613	JACGAP01
Enterococcus faecium	6000000	PRJNA308959	GCA_001518735.1	3.39785	3183	NZ_CP013994.1/CP013994.1
Enterococcus faecium	J19	PRJNA420024	GCA_002803675.1	2.7779	2607	PHUR01
Enterococcus faecium EnGen0002	E1133	PRJNA82431	GCA_000321665.1	3.28358	3000	AHWR01
Enterococcus faecium	6H2_DIV0141	PRJNA313452	GCA_002141355.1	2.87319	2578	NGLA01
Enterococcus faecium	6E3_DIV0147	PRJNA313452	GCA_002174355.1	2.83354	2404	NIBO01
Enterococcus faecium	6F2_DIV0138	PRJNA313452	GCA_002141335.1	3.02024	2792	NGLB01
Enterococcus faecium	5A12_DIV0114	PRJNA313452	GCA_002140735.1	2.63632	2394	NGLD01
Enterococcus faecium	11F4_DIV0686	PRJNA313452	GCA_002140385.1	3.04524	2660	NGMI01
Enterococcus faecium	ISMMS_VRE_1	PRJNA292786	GCA_001720945.1	3.25929	2994	NZ_CP012430.1/CP012430.1
Enterococcus faecium	ISMMS_VRE_10	PRJNA292806	GCA_001721105.1	3.20345	2986	NZ_CP012471.1/CP012471.1
Enterococcus faecium	ISMMS_VRE_3	PRJNA292791	GCA_001720985.1	3.24271	3009	NZ_CP012440.1/CP012440.1
Enterococcus faecium	ISMMS_VRE_7	PRJNA292801	GCA_001721065.1	3.22135	2954	NZ_CP012460.1/CP012460.1
Enterococcus faecium	ISMMS_VRE_5	PRJNA292797	GCA_001721025.1	3.16115	2886	NZ_CP012454.1/CP012454.1
Enterococcus faecium	ISMMS_VRE_2	PRJNA292790	GCA_001720965.1	3.28517	3000	NZ_CP012436.1/CP012436.1
Enterococcus faecium	ISMMS_VRE_4	PRJNA292795	GCA_001721005.1	3.22308	2954	NZ_CP012447.1/CP012447.1
Enterococcus faecium	ISMMS_VRE_8	PRJNA292803	GCA_001721085.1	3.41543	3205	NZ_CP012465.1/CP012465.1
Enterococcus faecium	515	PRJNA551139	GCA_006575625.1	3.11566	2903	NZ_CP041257.1/CP041257.1
Enterococcus faecium	FDAARGOS_326	PRJNA231221	GCA_002891275.1	3.27277	2969	POVW01
Enterococcus faecium	D344RRF x C68	PRJNA306168	GCA_001543575.1	3.02448	2899	LRAU01
Enterococcus faecium	D344RRF x C68	PRJNA306168	GCA_001543735.1	2.99272	2863	LRBD01
Enterococcus faecium	D344RRF x C68	PRJNA306168	GCA_001543795.1	2.9944	2861	LRBC01
Enterococcus faecium	D344RRF x C68	PRJNA306168	GCA_001543585.1	3.00537	2883	LRAT01
Enterococcus faecium	D344RRF x C68	PRJNA306168	GCA_001543745.1	3.00713	2879	LRBE01
Enterococcus faecium	D344RRF x C68	PRJNA306168	GCA_001543565.1	3.01618	2902	LRAV01
Enterococcus faecium	D344RRF x C68	PRJNA306168	GCA_001543645.1	2.97129	2825	LRBA01
Enterococcus faecium	D344RRF x C68	PRJNA306168	GCA_001543635.1	2.99275	2869	LRAW01
Enterococcus faecium	D344RRF x C68	PRJNA306168	GCA_001543675.1	3.13535	2996	LRAY01
Enterococcus faecium	D344RRF x C68	PRJNA306168	GCA_001543665.1	3.09839	2950	LRAX01
Enterococcus faecium	D344RRF x C68	PRJNA306168	GCA_001543715.1	2.97883	2832	LRAZ01
Enterococcus faecium	D344RRF x C68	PRJNA306168	GCA_001543765.1	2.97291	2824	LRBB01
Enterococcus faecium	D344RRF x C68	PRJNA306168	GCA_001543835.1	3.146	2993	LRAR01
Enterococcus faecium	D344RRF x C68	PRJNA306168	GCA_001543555.1	3.17066	3046	LRAS01
Enterococcus faecium	D344RRF x C68	PRJNA309427	GCA_001544055.1	3.63164	3385	LRHK01
Enterococcus faecium LCT-EF90	LCT-EF90	PRJNA141665	GCA_000258325.1	2.774	2500	AJKH01
Enterococcus faecium	TK-P5D	PRJNA579198	GCA_015377765.1	2.80287	2559	NZ_CP045602.1/CP045602.1
Enterococcus faecium	L-X	PRJNA260816	GCA_000787065.1	2.70994	2407	JRGY01
Enterococcus faecium	L-3	PRJNA260790	GCA_000787055.1	2.64221	2317	JRGX01
Enterococcus faecium	QU 50	PRJDB4468	GCA_006741355.1	2.74966	2418	NZ_AP019394.1/AP019394.1
Enterococcus faecium EnGen0029	E1613	PRJNA82457	GCA_000321905.1	2.91896	2601	AHXE01
Enterococcus faecium EnGen0031	E1623	PRJNA82463	GCA_000321965.1	2.80964	2590	AHXH01
Enterococcus faecium EnGen0025	E1626	PRJNA82465	GCA_000321985.1	2.91033	2624	AHXI01
Enterococcus faecium NEF1	NEF1	PRJNA216993	GCA_000479145.1	3.04969	2785	AXOK01
Enterococcus faecium EnGen0024	E1904	PRJNA82481	GCA_000322105.1	3.27637	2880	AHXQ01
Enterococcus faecium NBRC 100486	NBRC 100486	PRJDB263	GCA_001544255.1	2.48485	2301	BCQD01
Enterococcus faecium	E1774	PRJEB28495	GCA_900638785.1	2.88909	2660	NZ_LR135181.1/LR135181.1
Enterococcus faecium	E8407	PRJEB28495	GCA_900682725.1	3.04645		NZ_LR536658.1/LR536658.1
Enterococcus faecium	E7171	PRJEB28495	GCA_900639365.1	3.16396	2940	NZ_LR135203.1/LR135203.1
Enterococcus faecium	E7025	PRJEB28495	GCA_900639355.1	3.1493	2917	NZ_LR135226.1/LR135226.1
Enterococcus faecium	E7471	PRJEB28495	GCA_900639495.1	3.27325	3057	NZ_LR135331.1/LR135331.1
Enterococcus faecium	E7199	PRJEB28495	GCA_900639445.1	3.1231	2888	NZ_LR135287.1/LR135287.1
Enterococcus faecium	E8423	PRJEB28495	GCA_900639725.1	2.9983	2752	NZ_LR135475.1/LR135475.1
Enterococcus faecium	E7948	PRJEB28495	GCA_900639585.1	3.01994	2771	NZ_LR135357.1/LR135357.1
Enterococcus faecium EnGen0377	EnGen0377	PRJNA82529	GCA_000407105.1	3.131	2780	AHYQ01
Enterococcus faecium EnGen0375	EnGen0375	PRJNA82525	GCA_000407065.1	3.12001	2831	AHYO01
Enterococcus faecium EnGen0376	EnGen0376	PRJNA82527	GCA_000407085.1	3.12796	2834	AHYP01
Enterococcus faecium EnGen0376	EnGen0376	PRJNA191894	GCA_000407325.1	3.11529	2887	ASWR01
Enterococcus faecium EnGen0377	EnGen0377	PRJNA191895	GCA_000407345.1	3.13438	2889	ASWS01
Enterococcus faecium EnGen0375	EnGen0375	PRJNA191893	GCA_000407625.1	3.12032	2889	ASWQ01
Enterococcus faecium	E8014	PRJEB28495	GCA_900639575.1	3.16772	2914	NZ_LR135351.1/LR135351.1
Enterococcus faecium	E6975	PRJEB28495	GCA_900639395.1	3.29275	3101	NZ_LR135278.1/LR135278.1
Enterococcus faecium	E7240	PRJEB28495	GCA_900639485.1	3.29724	3066	NZ_LR135307.1/LR135307.1
Enterococcus faecium	E8202	PRJEB28495	GCA_900639535.1	3.27645	3062	NZ_LR135344.1/LR135344.1
Enterococcus faecium	E7429	PRJEB28495	GCA_900639465.1	3.29081	3075	NZ_LR135297.1/LR135297.1
Enterococcus faecium	E8195	PRJEB28495	GCA_900639565.1	3.11853	2887	NZ_LR135364.1/LR135364.1
Enterococcus faecium	E7356	PRJEB28495	GCA_900639505.1	3.22687	2967	NZ_LR135339.1/LR135339.1
Enterococcus faecium	E8414	PRJEB28495	GCA_900639715.1	3.44059	3270	NZ_LR135488.1/LR135488.1
Enterococcus faecium	E8290	PRJEB28495	GCA_900639605.1	3.22188	3002	NZ_LR135394.1/LR135394.1
Enterococcus faecium	E8284	PRJEB28495	GCA_900639625.1	3.24257	3030	NZ_LR135408.1/LR135408.1
Enterococcus faecium	E8377	PRJEB28495	GCA_900639595.1	3.25319	3036	NZ_LR135401.1/LR135401.1
Enterococcus faecium	E8328	PRJEB28495	GCA_900639615.1	3.18012	2959	NZ_LR135414.1/LR135414.1
Enterococcus faecium	E7933	PRJEB28495	GCA_900639545.1	3.33095	3107	NZ_LR135384.1/LR135384.1
Enterococcus faecium	E7237	PRJEB28495	GCA_900639455.1	2.98741	2729	NZ_LR135293.1/LR135293.1
Enterococcus faecium	E0139	PRJEB28495	GCA_900634805.1	2.6003	2339	NZ_LR132067.1/LR132067.1
Enterococcus faecium	E0595	PRJEB28495	GCA_900638815.1	2.58778	2326	NZ_LR135179.1/LR135179.1
Enterococcus faecium	E2079	PRJEB28495	GCA_900638765.1	2.52823	2244	NZ_LR135169.1/LR135169.1
Enterococcus faecium E1039	E1039	PRJNA38013	GCA_000174935.1	2.50323	2322	ACOS01
Enterococcus faecium	Hp_21-21	PRJEB18536	GCA_900148665.1	2.82715	2604	FRXT01
Enterococcus faecium	Hp_21-21	PRJEB18432	GCA_900143355.1	2.82715	2604	FREA01
Enterococcus faecium	E9101	PRJEB28495	GCA_900639705.1	2.43223	2174	NZ_LR135474.1/LR135474.1
Enterococcus faecium	Hp_24-3	PRJEB18536	GCA_900148565.1	2.9137	2713	FRXU01
Enterococcus faecium	Hp_24-3	PRJEB18432	GCA_900143345.1	2.9137	2713	FRED01
Enterococcus faecium Com12	Com12	PRJNA32965	GCA_000157635.1	2.71374	2480	ACBC01
Enterococcus faecium	Hp_7-8	PRJEB18432	GCA_900143385.1	2.92187	2721	FREC01
Enterococcus faecium	Hp_7-8	PRJEB18536	GCA_900148725.1	2.92187	2721	FRXV01
Enterococcus faecium Com15	Com15	PRJNA32967	GCA_000157655.1	2.80186	2549	ACBD01
Enterococcus faecium	Hp_22-12	PRJEB18432	GCA_900143455.1	2.69017	2430	FRDX01
Enterococcus faecium	Hp_22-12	PRJEB18536	GCA_900148705.1	2.69017	2430	FRXP01
Enterococcus faecium T110	T110	PRJNA207757	GCA_000737555.1	2.73796	2495	NZ_CP006030.1/CP006030.1
Enterococcus faecium	Hp_5-10	PRJEB18432	GCA_900143335.1	2.88584	2620	FRDY01
Enterococcus faecium	Hp_5-10	PRJEB18536	GCA_900148595.1	2.88584	2620	FRXQ01
Enterococcus faecium SD2A-2	SD2A-2	PRJNA177764	GCA_000415285.2	2.67821	2449	ATIT01
Enterococcus faecium	E4227	PRJEB28495	GCA_900638775.1	2.64704	2375	NZ_LR135170.1/LR135170.1
Enterococcus faecium	E4239	PRJEB28495	GCA_900640265.1	2.63821	2367	NZ_LR135782.1/LR135782.1
Enterococcus faecium D344SRF	D344SRF	PRJNA32079	GCA_000176295.1	2.74534	2566	ACZZ01
Enterococcus faecium TC 6	TC 6	PRJNA32161	GCA_000161855.1	3.05564	2734	ACOB01
Enterococcus faecium SD3B-2	SD3B-2	PRJNA177765	GCA_000415265.2	2.7343	2535	ATIS01
Enterococcus faecium	EFE10021	PRJEB12395	GCA_900066025.1	2.61465	4855	NZ_LN999844.1
Enterococcus faecium EnGen0372	VAN 476	PRJNA157797	GCA_000393415.1	2.83424	2560	ASEB01
Enterococcus faecium	3012STDY6259390	PRJEB6403	GCA_900683575.1	2.86232	2628	CAACYB01
Enterococcus faecium EnGen0371	VAN 327	PRJNA157799	GCA_000393435.1	2.79826	2549	ASEC01
Enterococcus faecium LA4B-2	LA4B-2	PRJNA177760	GCA_000415365.1	2.70594	2541	ATIX01
Enterococcus faecium ATCC 8459 = NRRL B-2354	ATCC 8459	PRJNA191899	GCA_000407385.1	2.82006	2576	ASVW01
Enterococcus faecium	E1334	PRJEB28495	GCA_900635365.1	2.67879	2437	NZ_LR134095.1/LR134095.1
Enterococcus faecium SD1C-2	SD1C-2	PRJNA177763	GCA_000415305.1	2.64004	2445	ATIU01
Enterococcus faecium OC2A-1	OC2A-1	PRJNA177761	GCA_000415345.1	2.68251	2465	ATIW01
Enterococcus faecium	Hp_74-d6	PRJEB18536	GCA_900148655.1	3.71839	2876	FRYG01
Enterococcus faecium	E8691	PRJEB28495	GCA_900639655.1	2.82829	2613	NZ_LR135435.1/LR135435.1
Enterococcus faecium	E4438	PRJEB28495	GCA_900638825.1	2.9704	2715	NZ_LR135191.1/LR135191.1
Enterococcus faecium	E4457	PRJEB28495	GCA_900639405.1	2.99309	2738	NZ_LR135258.1/LR135258.1
Enterococcus faecium	E8927	PRJEB28495	GCA_900639635.1	2.83701	2634	NZ_LR135428.1/LR135428.1
Enterococcus faecium	E4402	PRJEB28495	GCA_900638805.1	2.90727	2658	NZ_LR135174.1/LR135174.1
Enterococcus faecium	E7654	PRJEB28495	GCA_900639515.1	3.0678	2872	NZ_LR135324.1/LR135324.1
Enterococcus faecium	E7663	PRJEB28495	GCA_900639525.1	3.03296	2814	NZ_LR135317.1/LR135317.1
Enterococcus faecium	E7098	PRJEB28495	GCA_900639425.1	3.12109	2894	NZ_LR135254.1/LR135254.1
Enterococcus faecium	E8172	PRJEB28495	GCA_900639555.1	2.98604	2743	NZ_LR135372.1/LR135372.1
Enterococcus faecium	E6055	PRJEB28495	GCA_900639345.1	3.04049	2788	NZ_LR135197.1/LR135197.1
Enterococcus faecium	E7040	PRJEB28495	GCA_900639385.1	3.07563	2873	NZ_LR135219.1/LR135219.1
Enterococcus faecium	E7067	PRJEB28495	GCA_900639335.1	3.07741	2872	NZ_LR135235.1/LR135235.1
Enterococcus faecium	E6988	PRJEB28495	GCA_900639415.1	3.23537	3018	NZ_LR135243.1/LR135243.1
Enterococcus faecium	E6043	PRJEB28495	GCA_900635415.1	3.11401	2880	NZ_LR134105.1/LR134105.1
Enterococcus faecium C68	C68	PRJNA34867	GCA_000160315.2	2.95711	2770	ACJQ02
Enterococcus faecium	E4456	PRJEB28495	GCA_900639745.1	2.93067	2679	NZ_LR135482.1/LR135482.1
Enterococcus faecium	EFE11651	PRJEB12401	GCA_900044005.1	3.03042	2826	NZ_LN999987.1/LN999987.1
Enterococcus faecium	E7207	PRJEB28495	GCA_900639475.1	3.14205	2841	CAAAHI01
Enterococcus faecium DO	DO	PRJNA71	GCA_000166815.1	2.84838	2546	AAAK03
Enterococcus faecium EnGen0152	HM1071	PRJNA88323	GCA_000392215.1	3.05152	2790	AITX01
Enterococcus faecium EnGen0257	UAA1007	PRJNA88809	GCA_000396965.1	2.92766	2684	AIZV01
Enterococcus faecium EnGen0319	EnGen0319	PRJNA89021	GCA_000394695.1	3.15969	2849	AJDU01
Enterococcus faecium EnGen0321	EnGen0321	PRJNA89023	GCA_000394715.1	3.18499	2889	AJDV01
Enterococcus faecium EnGen0316	EnGen0316	PRJNA89017	GCA_000394655.1	3.13851	2865	AJDS01
Enterococcus faecium EnGen0318	EnGen0318	PRJNA89019	GCA_000394675.1	3.14655	2884	AJDT01
Enterococcus faecium EnGen0312	EnGen0312	PRJNA89027	GCA_000394755.1	3.19264	2936	AJDX01
Enterococcus faecium EnGen0314	EnGen0314	PRJNA89015	GCA_000394635.1	3.15255	2883	AJDR01
Enterococcus faecium EnGen0323	EnGen0323	PRJNA89025	GCA_000394735.1	3.18592	2915	AJDW01
Enterococcus faecium EnGen0191	HM1073	PRJNA88471	GCA_000396805.1	2.97757	2742	AITZ01
Enterococcus faecium EnGen0153	HM1074	PRJNA88325	GCA_000392315.1	2.82383	2572	AIUA01
Enterococcus faecium EnGen0267	UAA210	PRJNA88897	GCA_000394415.1	2.69642	2413	AJBN01
Enterococcus faecium EnGen0192	HM1072	PRJNA88473	GCA_000396825.1	3.12237	2859	AITY01
Enterococcus faecium ATCC 8459 = NRRL B-2354	ATCC 8459	PRJNA88837	GCA_000393855.1	2.87132	2609	AJAJ01
Enterococcus faecium EnGen0265	UAA1484	PRJNA88829	GCA_000393775.1	3.20353	2924	AJAF01
Enterococcus faecium EnGen0258	UAA1019	PRJNA88813	GCA_000397005.1	3.06204	2826	AIZX01
Enterococcus faecium	FDAARGOS_397	PRJNA231221	GCA_002554355.1	3.19219	2957	PDEC01
Enterococcus faecium EnGen0313	UAA407	PRJNA88993	GCA_000394435.1	2.92339	2678	AJDG01
Enterococcus faecium	TCGEHPH2.1	PRJNA321918	GCA_001858385.1	2.58684	2381	MBRI01
Enterococcus faecium	GE1	PRJNA321919	GCA_001858405.1	2.44352	2236	MBRG01
Enterococcus faecium	E39	PRJNA281247	GCA_001635875.1	3.10803	2861	NZ_CP011281.1/CP011281.1
Enterococcus faecium	AALTL	PRJNA363045	GCA_002880635.1	3.11171	2851	NZ_CP025754.1/CP025754.1
Enterococcus faecium EnGen0254	UAA947	PRJNA88801	GCA_000396885.1	3.0367	2762	AIZR01
Enterococcus faecium EnGen0193	UAA945	PRJNA88475	GCA_000396845.1	2.92894	2770	AIUV01
Enterococcus faecium EnGen0170	UAA944	PRJNA88359	GCA_000395685.1	2.90296	2695	AIUU01
Enterococcus faecium EnGen0322	UAA950	PRJNA89011	GCA_000394595.1	3.04776	2868	AJDP01
Enterococcus faecium EnGen0320	UAA949	PRJNA89009	GCA_000394575.1	2.8617	2694	AJDO01
Enterococcus faecium EnGen0255	UAA951	PRJNA88805	GCA_000396925.1	2.82651	2626	AIZT01
Enterococcus faecium EnGen0256	UAA952	PRJNA88807	GCA_000396945.1	3.19877	2977	AIZU01
Enterococcus faecium DO	DO	PRJNA30627	GCA_000174395.2	3.05257	2760	NC_017960.1/CP003583.1
Enterococcus faecium	GS-61	PRJNA529699	GCA_009659825.1	2.55205	2332	SZVG01
Enterococcus faecium EnGen0034	E2297	PRJNA82491	GCA_000322205.1	3.1327	2870	AHXV01
Enterococcus faecium EnGen0049	E6045	PRJNA82523	GCA_000322465.1	3.02301	2788	AHYL01
Enterococcus faecium	EN47	PRJNA422750	GCA_0004127015.1	2.3346	2113	PJVS01
Enterococcus faecium	S-1001508	PRJNA301929	GCA_001547555.1	2.23612	2098	LNLC01
